# Supplementary material for: Vaccination of cattle with synthetic peptides corresponding to predicted extracellular domains of Rhipicephalus (Boophilus) microplus aquaporin 2 reduced the number of ticks feeding to repletion
Source: Parasit Vectors. 2022 Feb 8;15:49. doi: 10.1186/s13071-022-05166-1 (PMC8822678; doi:10.1186/s13071-022-05166-1)
Supplement: Supplementary file 1 — Additional file 1. Timecourse of IgG antibody levels at a 1 to 256 dilution. [file 13071_2022_5166_MOESM1_ESM.xlsx]

## Sheet: Peptide #1
AQP2 Peptide #1-BSA ELISA analysis
Calf	Week	Read 1	Read 2	Read 3	AVG	STDEV	AVG/day 0 AVG		Week	C1551	C1553	C1554
C1551	0	0.104	0.11		0.107				0	0	0	0
C1551	2	0.185	0.15	0.137	0.157333	0.0248261	1.4704		2	1.4704	1.472	1.32082
C1551	5	0.892	1.027	1.165	1.028	0.136503	9.60748		5	9.60748	4.664	12.0307
C1551	8	0.925	1.07	1.002	0.999	0.0725465	9.33645		8	9.33645	12.56	14.4061
C1551	10	1.097	0.943	0.97	1.00333	0.0822334	9.37695		10	9.37695	12.28	13.7918
C1551	11	0.792	0.801	0.88	0.824333	0.0484183	7.70405		11	7.70405	10.46	13.7406
C1551	12	1.028	0.838	0.757	0.874333	0.139105	8.17134		12	8.17134	9.36	12.1877
C1551	13	0.734	0.746	0.836	0.772	0.0557494	7.21495		13	7.21495	9.664	14.7782
C1551	14	0.812	0.741	0.689	0.747333	0.0617441	6.98442		14	6.98442	6.96	13.8567
C1553	0	0.101	0.072	0.077	0.0833333	0.0155027
C1553	2	0.131	0.117	0.12	0.122667	0.00737111	1.472
C1553	5	0.321	0.392	0.453	0.388667	0.0660631	4.664
C1553	8	0.964	1.014	1.162	1.04667	0.102963	12.56
C1553	10	1.01	0.979	1.081	1.02333	0.0522909	12.28
C1553	11	0.738	0.916	0.961	0.871667	0.117925	10.46
C1553	12	0.795	0.801	0.744	0.78	0.0313209	9.36
C1553	13	0.721	0.779	0.916	0.805333	0.100132	9.664
C1553	14	0.518	0.599	0.623	0.58	0.0550182	6.96
C1554	0	0.098	0.093	0.102	0.0976667	0.00450925
C1554	2	0.132	0.135	0.12	0.129	0.00793725	1.32082
C1554	5	1.186	1.164	1.175	1.175	0.011	12.0307
C1554	8	1.495	1.45	1.276	1.407	0.115659	14.4061
C1554	10	1.379	1.293	1.369	1.347	0.0470319	13.7918
C1554	11	1.412	1.295	1.319	1.342	0.0617981	13.7406
C1554	12	1.136	1.247	1.188	1.19033	0.0555368	12.1877
C1554	13	1.497	1.426	1.407	1.44333	0.0474377	14.7782
C1554	14	1.354	1.466	1.24	1.35333	0.113001	13.8567

## Sheet: Peptide #2
AQP2 Peptide #2-BSA ELISA analysis
Calf	Week	Read 1	Read 2	Read 3	AVG	STDEV	AVG/day 0 AVG		Week	C1551	C1553	C1554
C1551	0	0.069	0.092	0.069	0.0766667	0.0132791			0	0	0	0
C1551	2	0.08	0.07	0.049	0.0663333	0.0158219	0.865217		2	0.865217	1.1729	1
C1551	5	0.448	0.474	0.454	0.458667	0.0136137	5.98261		5	5.98261	2.75234	10.8692
C1551	8	0.577	0.66	0.586	0.607667	0.0455448	7.92609		8	7.92609	6.21028	12.8224
C1551	10	0.629	0.763	0.686	0.692667	0.0672483	9.03478		10	9.03478	9.08411	13.8505
C1551	11	0.611	0.689	0.711	0.670333	0.0525484	8.74348		11	8.74348	6.57009	12.1682
C1551	12	0.519	0.632	0.581	0.577333	0.0565892	7.53043		12	7.53043	6.43458	11.3224
C1551	13	0.634	0.634	0.529	0.599	0.0606218	7.81304		13	7.81304	6.50935	13.3925
C1551	14	0.686	0.501	0.527	0.571333	0.100152	7.45217		14	7.45217	5.70093	9.71963
C1553	0	0.074	0.074	0.066	0.0713333	0.0046188
C1553	2	0.098	0.082	0.071	0.0836667	0.0135769	1.1729
C1553	5	0.185	0.178	0.226	0.196333	0.0259294	2.75234
C1553	8	0.41	0.488	0.431	0.443	0.0403609	6.21028
C1553	10	0.631	0.667	0.646	0.648	0.0180831	9.08411
C1553	11	0.402	0.489	0.515	0.468667	0.0591805	6.57009
C1553	12	0.471	0.448	0.458	0.459	0.0115326	6.43458
C1553	13	0.464	0.454	0.475	0.464333	0.010504	6.50935
C1553	14	0.393	0.421	0.406	0.406667	0.0140119	5.70093
C1554	0	0.074	0.069	0.066	0.0696667	0.00404145
C1554	2	0.091	0.062	0.061	0.0713333	0.0170392	1
C1554	5	0.844	0.79	0.692	0.775333	0.0770541	10.8692
C1554	8	0.901	0.808	1.035	0.914667	0.114115	12.8224
C1554	10	0.947	0.977	1.04	0.988	0.0474658	13.8505
C1554	11	0.826	0.957	0.821	0.868	0.0771168	12.1682
C1554	12	0.859	0.731	0.833	0.807667	0.067656	11.3224
C1554	13	0.912	0.993	0.961	0.955333	0.0407962	13.3925
C1554	14	0.684	0.686	0.71	0.693333	0.0144684	9.71963

## Sheet: Peptide #3
AQP2 Peptide #3-BSA ELISA analysis
Calf	Week	Read 1	Read 2	Read 3	AVG	STDEV	AVG/day 0 AVG		Week	C1551	C1553	C1554
C1551	0	0.052	0.067	0.047	0.0553333	0.0104083			0	0	0	0
C1551	2	0.059	0.057	0.058	0.058	0.001	1.04819		2	1.04819	1.41447	1.48101
C1551	5	0.53	0.608	0.555	0.564333	0.0398288	10.1988		5	10.1988	2.95395	11.5506
C1551	8	0.651	0.528	0.473	0.550667	0.0911391	9.95181		8	9.95181	10.0592	12
C1551	10	0.552	0.546	0.613	0.570333	0.037072	10.3072		10	10.3072	9.85526	12.1772
C1551	11	0.576	0.574	0.568	0.572667	0.00416333	10.3494		11	10.3494	8.99342	11.6835
C1551	12	0.476	0.512	0.503	0.497	0.018735	8.98193		12	8.98193	9.13158	12.1709
C1551	13	0.522	0.566	0.361	0.483	0.107921	8.72892		13	8.72892	8.25	12.462
C1551	14	0.473	0.41	0.43	0.437667	0.0321921	7.90964		14	7.90964	6.83553	11.5127
C1553	0	0.053	0.048	0.051	0.0506667	0.00251661
C1553	2	0.085	0.072	0.058	0.0716667	0.0135031	1.41447
C1553	5	0.139	0.155	0.155	0.149667	0.0092376	2.95395
C1553	8	0.479	0.558	0.492	0.509667	0.0423596	10.0592
C1553	10	0.493	0.463	0.542	0.499333	0.039879	9.85526
C1553	11	0.424	0.484	0.459	0.455667	0.0301386	8.99342
C1553	12	0.434	0.516	0.438	0.462667	0.0462313	9.13158
C1553	13	0.451	0.436	0.367	0.418	0.0447996	8.25
C1553	14	0.341	0.37	0.328	0.346333	0.0215019	6.83553
C1554	0	0.055	0.048	0.055	0.0526667	0.00404145
C1554	2	0.081	0.079	0.074	0.078	0.00360555	1.48101
C1554	5	0.657	0.57	0.598	0.608333	0.044411	11.5506
C1554	8	0.644	0.621	0.631	0.632	0.0115326	12
C1554	10	0.576	0.628	0.72	0.641333	0.07292	12.1772
C1554	11	0.62	0.581	0.645	0.615333	0.0322542	11.6835
C1554	12	0.579	0.703	0.641	0.641	0.062	12.1709
C1554	13	0.626	0.673	0.67	0.656333	0.0263122	12.462
C1554	14	0.553	0.676	0.59	0.606333	0.0631057	11.5127

## Sheet: plate reader
Plate setup - All serum diluted 1:256 (2uL serum into 512uL blocker)
	1	2	3	4	5	6	7	8	9	10	11	12
A	C1551	d0	2017-01-09	C1554	5wk	2017-02-15	C1553	11wk	2017-03-29	C1551	14wk	2017-04-17
B	C1553	d0	2017-01-09	C1551	8wk	2017-03-08	C1554	11wk	2017-03-29	C1553	14wk	2017-04-17
C	C1554	d0	2017-01-09	C1553	8wk	2017-03-08	C1551	12wk	2017-04-05	C1554	14wk	2017-04-17
D	C1551	2wk	2017-01-25	C1554	8wk	2017-03-08	C1553	12wk	2017-04-05
E	C1553	2wk	2017-01-25	C1551	10wk	2017-03-22	C1554	12wk	2017-04-05
F	C1554	2wk	2017-01-25	C1553	10wk	2017-03-22	C1551	13wk	2017-04-12
G	C1551	5wk	2017-02-15	C1554	10wk	2017-03-22	C1553	13wk	2017-04-12
H	C1553	5wk	2017-02-15	C1551	11wk	2017-03-29	C1554	13wk	2017-04-12	blank	blank	blank
Peptide #1 - relative 1:256 - 9/11/18
	1	2	3	4	5	6	7	8	9	10	11	12
A	0.104	0.11	0.938	1.186	1.164	1.175	0.738	0.916	0.961	0.812	0.741	0.689	Blank 450
B	0.101	0.072	0.077	0.925	1.07	1.002	1.412	1.295	1.319	0.518	0.599	0.623	Blank 450
C	0.098	0.093	0.102	0.964	1.014	1.162	1.028	0.838	0.757	1.354	1.466	1.24	Blank 450
D	0.185	0.15	0.137	1.495	1.45	1.276	0.795	0.801	0.744				Blank 450
E	0.131	0.117	0.12	1.097	0.943	0.97	1.136	1.247	1.188				Blank 450
F	0.132	0.135	0.12	1.01	0.979	1.081	0.734	0.746	0.836				Blank 450
G	0.892	1.027	1.165	1.379	1.293	1.369	0.721	0.779	0.916				Blank 450
H	0.321	0.392	0.453	0.792	0.801	0.88	1.497	1.426	1.407	0	0	-0.001	Blank 450
Peptide #2 - relative 1:256 - 9/11/18
	1	2	3	4	5	6	7	8	9	10	11	12
A	0.069	0.092	0.069	0.844	0.79	0.692	0.402	0.489	0.515	0.686	0.501	0.527	Blank 450
B	0.074	0.074	0.066	0.577	0.66	0.586	0.826	0.957	0.821	0.393	0.421	0.406	Blank 450
C	0.074	0.069	0.066	0.41	0.488	0.431	0.519	0.632	0.581	0.684	0.686	0.71	Blank 450
D	0.08	0.07	0.049	0.901	0.808	1.035	0.471	0.448	0.458				Blank 450
E	0.098	0.082	0.071	0.629	0.763	0.686	0.859	0.731	0.833				Blank 450
F	0.091	0.062	0.061	0.631	0.667	0.646	0.634	0.634	0.529				Blank 450
G	0.448	0.474	0.454	0.947	0.977	1.04	0.464	0.454	0.475				Blank 450
H	0.185	0.178	0.226	0.611	0.689	0.711	0.912	0.993	0.961	0	0.001	-0.002	Blank 450
Peptide #3 - relative 1:256 - 9/11/18
	1	2	3	4	5	6	7	8	9	10	11	12
A	0.052	0.067	0.047	0.657	0.57	0.598	0.424	0.484	0.459	0.473	0.41	0.43	Blank 450
B	0.053	0.048	0.051	0.651	0.528	0.473	0.62	0.581	0.645	0.341	0.37	0.328	Blank 450
C	0.055	0.048	0.055	0.479	0.558	0.492	0.476	0.512	0.503	0.553	0.676	0.59	Blank 450
D	0.059	0.057	0.058	0.644	0.621	0.631	0.434	0.516	0.438				Blank 450
E	0.085	0.072	0.058	0.552	0.546	0.613	0.579	0.703	0.641				Blank 450
F	0.081	0.079	0.074	0.493	0.463	0.542	0.522	0.566	0.361				Blank 450
G	0.53	0.608	0.555	0.576	0.628	0.72	0.451	0.436	0.367				Blank 450
H	0.139	0.155	0.155	0.576	0.574	0.568	0.626	0.673	0.67	0.001	0.001	-0.001	Blank 450

## Sheet: Graph of means at 1 to 256
	Day	Peptide 1 mean	Peptide 2 mean	Peptide 3 mean
	0	0	0	0
	14	1.42107	1.0127	1.31456
	35	8.7674	6.5347	8.23446
	56	12.1009	8.98627	10.6703
	70	11.8163	10.6565	10.7799
	77	10.6349	9.1606	10.3421
	84	9.90635	8.42915	10.0948
	91	10.5524	9.2383	9.81365
	96	9.26703	7.62424	8.75261
