# Supplementary material for: Vaccination of cattle with synthetic peptides corresponding to predicted extracellular domains of Rhipicephalus (Boophilus) microplus aquaporin 2 reduced the number of ticks feeding to repletion
Source: Parasit Vectors. 2022 Feb 8;15:49. doi: 10.1186/s13071-022-05166-1 (PMC8822678; doi:10.1186/s13071-022-05166-1)
Supplement: Supplementary file 2 — Additional file 2. Peak IgG antibody titer. [file 13071_2022_5166_MOESM2_ESM.xlsx]

## Sheet: plate reader results
Plate #1
	1	2	3	4	5	6	7	8	9	10	11	12
A	0.025	0.551	0.021	0.586	0.029	0.514	0.009	0.109	0.013	0.101	0.015	0.518	Blank 450
B	0.027	0.408	0.02	0.297	0.025	0.675	0.006	0.042	0.008	0.029	0.013	0.181	Blank 450
C	0.025	0.638	0.017	0.445	0.022	0.742	0.004	0.116	0.011	0.031	0.039	0.218	Blank 450
D	0.015	0.278	0.013	0.19	0.016	0.52	0.014	0.068	0.012	0.027	0.006	0.189	Blank 450
E	0.022	0.394	0.013	0.213	0.015	0.65	0.007	0.015	0.007	0.014	0.007	0.049	Blank 450
F	0.015	0.277	0.012	0.234	0.012	0.513	0.004	0.017	0.004	0.014	0.005	0.057	Blank 450
G	0.009	0.143	0.006	0.064	0.005	0.347	0.004	0.022	0.008	0.012	0.008	0.075	Blank 450
H	0.01	0.147	0.01	0.086	0.009	0.359						0	Blank 450
Plate #2
	1	2	3	4	5	6	7	8	9	10	11	12
A	0.039	0.531	0.042	0.382	0.033	0.506	0.016	0.318	0.02	0.169	0.027	0.441	Blank 450
B	0.037	0.435	0.029	0.324	0.033	0.55	0.01	0.061	0.024	0.031	0.018	0.101	Blank 450
C	0.035	0.421	0.03	0.372	0.031	0.457	0.014	0.069	0.018	0.055	0.153	0.118	Blank 450
D	0.026	0.282	0.02	0.141	0.02	0.325	0.016	0.067	0.008	0.039	0.012	0.085	Blank 450
E	0.021	0.313	0.022	0.163	0.013	0.375	0.012	0.024	0.007	0.019	0.009	0.039	Blank 450
F	0.021	0.184	0.018	0.083	0.047	0.279	0.008	0.036	0.012	0.016	0.009	0.043	Blank 450
G	0.018	0.194	0.013	0.086	0.019	0.177	0.011	0.039	0.015	0.024	0.012	0.047	Blank 450
H	0.014	0.261	0.018	0.08	0.023	0.298						0	Blank 450
Plate #3
	1	2	3	4	5	6	7	8	9	10	11	12
A	0.016	0.267	0.016	0.216	0.02	0.25	0.006	0.086	0.008	0.065	0.017	0.236	Blank 450
B	0.019	0.222	0.014	0.18	0.022	0.256	0.008	0.043	0.01	0.202	0.015	0.14	Blank 450
C	0.018	0.27	0.015	0.199	0.018	0.271	0.008	0.045	0.008	0.031	0.013	0.17	Blank 450
D	0.01	0.148	0.008	0.107	0.017	0.182	0.006	0.042	0.011	0.035	0.022	0.138	Blank 450
E	0.014	0.164	0.01	0.114	0.01	0.202	0.006	0.021	0.005	0.014	0.007	0.078	Blank 450
F	0.011	0.131	0.01	0.112	0.016	0.238	0.006	0.024	0.006	0.017	0.01	0.073	Blank 450
G	0.008	0.083	0.009	0.081	0.015	0.162	0.008	0.025	0.011	0.022	0.008	0.096	Blank 450
H	0.012	0.087	0.007	0.051	0.009	0.226						0	Blank 450

## Sheet: Peptide #1 analysis
AQP2 Peptide #1-BSA ELISA results - 8/1/18
Calf	Time	Dilution	Read 1	Read 2	Read 3	Avg	STDEV	Ave plus SD			AVG							STDEV
C1551	8wk	1:1024	0.015	0.017	0.022	0.018	0.00360555	0.0216056	minimum titer			1:1024	1:512	1:256	1:128	1:64			1:1024	1:512	1:256	1:128	1:64
C1551	8wk	1:512	0.042	0.116	0.068	0.0753333	0.0375411	0.112874	minimum titer		C1551-8wk	0.018	0.0753333	0.133	0.316333	0.532333		C1551-8wk	0.00360555	0.0375411	0.0208806	0.0672632	0.116131
C1551	8wk	1:256	0.143	0.147	0.109	0.133	0.0208806	0.153881	minimum titer		C1551-PI	0.005	0.008	0.00933333	0.0173333	0.0256667		C1551-PI	0.00173205	0.0052915	0.00057735	0.00404145	0.0011547
C1551	8wk	1:128	0.278	0.394	0.277	0.316333	0.0672632	0.383596	minimum titer		C1553-8wk	0.0133333	0.029	0.0836667	0.212333	0.442667		C1553-8wk	0.0011547	0.002	0.01861	0.0220076	0.144514
C1551	8wk	1:64	0.551	0.408	0.638	0.532333	0.116131	0.648464	minimum titer		C1553-PI	0.00633333	0.0103333	0.00966667	0.0126667	0.0193333		C1553-PI	0.00208167	0.00208167	0.00351188	0.00057735	0.00208167
C1551	PI	1:1024	0.007	0.004	0.004	0.005	0.00173205				C1554-8wk	0.0603333	0.196	0.408	0.561	0.643667		C1554-8wk	0.0133167	0.0194679	0.0954516	0.0771557	0.117185
C1551	PI	1:512	0.006	0.004	0.014	0.008	0.0052915				C1554-PI	0.00666667	0.0193333	0.00966667	0.0143333	0.0253333		C1554-PI	0.00152753	0.0173877	0.00503322	0.00208167	0.00351188
C1551	PI	1:256	0.009	0.01	0.009	0.00933333	0.00057735
C1551	PI	1:128	0.015	0.022	0.015	0.0173333	0.00404145
C1551	PI	1:64	0.025	0.027	0.025	0.0256667	0.0011547
C1553	8wk	1:1024	0.014	0.014	0.012	0.0133333	0.0011547	0.014488	cutoff
C1553	8wk	1:512	0.029	0.031	0.027	0.029	0.002	0.031	minimum titer
C1553	8wk	1:256	0.064	0.086	0.101	0.0836667	0.01861	0.102277	minimum titer
C1553	8wk	1:128	0.19	0.213	0.234	0.212333	0.0220076	0.234341	minimum titer
C1553	8wk	1:64	0.586	0.297	0.445	0.442667	0.144514	0.587181	minimum titer
C1553	PI	1:1024	0.007	0.004	0.008	0.00633333	0.00208167
C1553	PI	1:512	0.008	0.011	0.012	0.0103333	0.00208167
C1553	PI	1:256	0.006	0.01	0.013	0.00966667	0.00351188
C1553	PI	1:128	0.013	0.013	0.012	0.0126667	0.00057735
C1553	PI	1:64	0.021	0.02	0.017	0.0193333	0.00208167
C1554	8wk	1:1024	0.049	0.057	0.075	0.0603333	0.0133167	0.07365	minimum titer
C1554	8wk	1:512	0.181	0.218	0.189	0.196	0.0194679	0.215468	minimum titer
C1554	8wk	1:256	0.347	0.359	0.518	0.408	0.0954516	0.503452	minimum titer
C1554	8wk	1:128	0.52	0.65	0.513	0.561	0.0771557	0.638156	minimum titer
C1554	8wk	1:64	0.514	0.675	0.742	0.643667	0.117185	0.760852	minimum titer
C1554	PI	1:1024	0.007	0.005	0.008	0.00666667	0.00152753
C1554	PI	1:512	0.013	0.039	0.006	0.0193333	0.0173877
C1554	PI	1:256	0.005	0.009	0.015	0.00966667	0.00503322
C1554	PI	1:128	0.016	0.015	0.012	0.0143333	0.00208167
C1554	PI	1:64	0.029	0.025	0.022	0.0253333	0.00351188
						0.005
						0.008
						0.00933333
						0.0173333
						0.0256667
						0.00633333
						0.0103333
						0.00966667
						0.0126667
						0.0193333
						0.00666667
						0.0193333
						0.00966667
						0.0143333
						0.0253333
					mean of negative controls	0.0132667
					SD	0.00670134	0.019968

## Sheet: Peptide #2 analysis
AQP2 Peptide #2-BSA ELISA results - 8/1/18
Calf	Time	Dilution	Read 1	Read 2	Read 3	Avg	STDEV	Ave plus SD			AVG							STDEV
C1551	PI	1:64	0.039	0.037	0.035	0.037	0.002					1:1024	1:512	1:256	1:128	1:64			1:1024	1:512	1:256	1:128	1:64
C1551	PI	1:128	0.026	0.021	0.016	0.021	0.005				C1551-PI	0.0103333	0.0133333	0.0176667	0.021	0.037		C1551-PI	0.00208167	0.00305505	0.00351188	0.005	0.002
C1551	PI	1:256	0.021	0.018	0.014	0.0176667	0.00351188				C1551-10wk	0.033	0.0656667	0.213	0.304333	0.462333		C1551-10wk	0.00793725	0.00416333	0.0418688	0.0195021	0.0598777
C1551	PI	1:512	0.01	0.014	0.016	0.0133333	0.00305505				C1553-PI	0.0113333	0.0166667	0.0163333	0.0206667	0.0336667		C1553-PI	0.00404145	0.0080829	0.00288675	0.0011547	0.00723418
C1551	PI	1:1024	0.012	0.008	0.011	0.0103333	0.00208167				C1553-10wk	0.0196667	0.0416667	0.083	0.157667	0.359333		C1553-10wk	0.00404145	0.0122202	0.003	0.0147422	0.0310054
C1551	10wk	1:64	0.531	0.435	0.421	0.462333	0.0598777	0.522211	minimum titer		C1554-PI	0.01	0.015	0.0296667	0.02	0.0323333		C1554-PI	0.00173205		0.0151438	0.007	0.0011547
C1551	10wk	1:128	0.282	0.313	0.318	0.304333	0.0195021	0.323835	minimum titer		C1554-10wk	0.043	0.101333	0.251333	0.380333	0.504333		C1554-10wk	0.004	0.0165025	0.0650718	0.0581836	0.0465224
C1551	10wk	1:256	0.184	0.194	0.261	0.213	0.0418688	0.254869	minimum titer
C1551	10wk	1:512	0.061	0.069	0.067	0.0656667	0.00416333	0.06983	minimum titer
C1551	10wk	1:1024	0.024	0.036	0.039	0.033	0.00793725	0.0409373	minimum titer
C1553	PI	1:64	0.042	0.029	0.03	0.0336667	0.00723418
C1553	PI	1:128	0.02	0.022	0.02	0.0206667	0.0011547
C1553	PI	1:256	0.018	0.013	0.018	0.0163333	0.00288675
C1553	PI	1:512	0.024	0.018	0.008	0.0166667	0.0080829
C1553	PI	1:1024	0.007	0.012	0.015	0.0113333	0.00404145
C1553	10wk	1:64	0.382	0.324	0.372	0.359333	0.0310054	0.390339	minimum titer
C1553	10wk	1:128	0.141	0.163	0.169	0.157667	0.0147422	0.172409	minimum titer
C1553	10wk	1:256	0.083	0.086	0.08	0.083	0.003	0.086	minimum titer
C1553	10wk	1:512	0.031	0.055	0.039	0.0416667	0.0122202	0.0538869	minimum titer
C1553	10wk	1:1024	0.019	0.016	0.024	0.0196667	0.00404145	0.0237081	cutoff
C1554	PI	1:64	0.033	0.033	0.031	0.0323333	0.0011547
C1554	PI	1:128	0.02	0.013	0.027	0.02	0.007
C1554	PI	1:256	0.047	0.019	0.023	0.0296667	0.0151438
C1554	PI	1:512	0.018		0.012	0.015	0.00424264
C1554	PI	1:1024	0.009	0.009	0.012	0.01	0.00173205
C1554	10wk	1:64	0.506	0.55	0.457	0.504333	0.0465224	0.550856	minimum titer
C1554	10wk	1:128	0.325	0.375	0.441	0.380333	0.0581836	0.438517	minimum titer
C1554	10wk	1:256	0.279	0.177	0.298	0.251333	0.0650718	0.316405	minimum titer
C1554	10wk	1:512	0.101	0.118	0.085	0.101333	0.0165025	0.117836	minimum titer
C1554	10wk	1:1024	0.039	0.043	0.047	0.043	0.004	0.047	minimum titer
						0.037
						0.021
						0.0176667
						0.0133333
						0.0103333
						0.0336667
						0.0206667
						0.0163333
						0.0166667
						0.0113333
						0.0323333
						0.02
						0.0296667
						0.015
						0.01
					mean of negative controls	0.0203333
					SD	0.00882007	0.0291534

## Sheet: Peptide #3 analysis
AQP2 Peptide #3-BSA ELISA results - 8/1/18
Calf	Time	Dilution	Read 1	Read 2	Read 3	AVG	STDEV				AVG							STDEV
C1551	PI	1:64	0.016	0.019	0.018	0.0176667	0.00152753					1:2048	1:1024	1:512	1:256	1:128	1:64			1:2048	1:1024	1:512	1:256	1:128	1:64
C1551	PI	1:128	0.01	0.014	0.011	0.0116667	0.00208167				C1551-PI	0.00766667	0.00666667	0.00733333	0.00866667	0.0116667	0.0176667		C1551-PI	0.00424264	0.0011547	0.0011547	0.00305505	0.00208167	0.00152753
C1551	PI	1:256	0.008	0.012	0.006	0.00866667	0.00305505				C1551-8wk	0.0163333	0.0233333	0.0433333	0.0853333	0.147667	0.253		C1551-8wk	0.00208167	0.00208167	0.00152753	0.00208167	0.0165025	0.0268887
C1551	PI	1:512	0.008	0.008	0.006	0.00733333	0.0011547				C1553-PI		0.00733333	0.00966667	0.008	0.00933333	0.015		C1553-PI		0.00321455	0.00152753	0.001	0.0011547	0.001
C1551	PI	1:1024	0.006	0.006	0.008	0.00666667	0.0011547				C1553-8wk		0.0176667	0.033	0.0656667	0.111	0.198333		C1553-8wk		0.00404145		0.0150111	0.00360555	0.0180093
		1:2048	0.008	0.006	0.009	0.00766667	0.00152753				C1554-PI	0.00733333	0.00833333	0.0166667	0.0136667	0.0143333	0.02		C1554-PI	0.0023094	0.00152753	0.00472582	0.00416333	0.00378594	0.002
C1551	8wk	1:64	0.267	0.222	0.27	0.253	0.0268887	0.279889	minimum titer		C1554-8wk	0.0317	0.0823333	0.149333	0.208	0.207333	0.259		C1554-8wk	0.00152753	0.0120968	0.0179258	0.0401497	0.0283784	0.0108167
C1551	8wk	1:128	0.148	0.164	0.131	0.147667	0.0165025	0.164169	minimum titer
C1551	8wk	1:256	0.083	0.087	0.086	0.0853333	0.00208167	0.087415	minimum titer
C1551	8wk	1:512	0.043	0.045	0.042	0.0433333	0.00152753	0.0448609	minimum titer
C1551	8wk	1:1024	0.021	0.024	0.025	0.0233333	0.00208167	0.025415	minimum titer
C1551	8wk	1:2048	0.014	0.017	0.018	0.0163333	0.00208167	0.018415	minimum titer
C1553	PI	1:64	0.016	0.014	0.015	0.015	0.001
C1553	PI	1:128	0.008	0.01	0.01	0.00933333	0.0011547
C1553	PI	1:256	0.009	0.007	0.008	0.008	0.001
C1553	PI	1:512	0.01	0.008	0.011	0.00966667	0.00152753
C1553	PI	1:1024	0.005	0.006	0.011	0.00733333	0.00321455
C1553	8wk	1:64	0.216	0.18	0.199	0.198333	0.0180093	0.216343	minimum titer
C1553	8wk	1:128	0.107	0.114	0.112	0.111	0.00360555	0.114606	minimum titer
C1553	8wk	1:256	0.081	0.051	0.065	0.0656667	0.0150111	0.0806778	minimum titer
C1553	8wk	1:512		0.031	0.035	0.033	0.00282843	0.0358284	minimum titer
C1553	8wk	1:1024	0.014	0.017	0.022	0.0176667	0.00404145	0.0217081	minimum titer
C1554	PI	1:64	0.02	0.022	0.018	0.02	0.002
C1554	PI	1:128	0.017	0.01	0.016	0.0143333	0.00378594
C1554	PI	1:256	0.015	0.009	0.017	0.0136667	0.00416333
C1554	PI	1:512	0.015	0.013	0.022	0.0166667	0.00472582
C1554	PI	1:1024	0.007	0.01	0.008	0.00833333	0.00152753
C1554		1:2048	0.01	0.006	0.006	0.00733333	0.0023094
C1554	8wk	1:64	0.25	0.256	0.271	0.259	0.0108167	0.269817	minimum titer
C1554	8wk	1:128	0.182	0.202	0.238	0.207333	0.0283784	0.235712	minimum titer
C1554	8wk	1:256	0.162	0.226	0.236	0.208	0.0401497	0.24815	minimum titer
C1554	8wk	1:512	0.14	0.17	0.138	0.149333	0.0179258	0.167259	minimum titer
C1554	8wk	1:1024	0.078	0.073	0.096	0.0823333	0.0120968	0.0944302	minimum titer
C1554	8wk	1:2048	0.032	0.033	0.03	0.0316667	0.00152753	0.0331942	minimum titer
						0.0176667
						0.0116667
						0.00866667
						0.00733333
						0.00666667
						0.015
						0.00933333
						0.008
						0.00966667
						0.00733333
						0.02
						0.0143333
						0.0136667
						0.0166667
						0.00833333
					mean of negative controls	0.0116222
					SD	0.00429445	0.0159167
