# Supplementary material for: Vaccination of cattle with synthetic peptides corresponding to predicted extracellular domains of Rhipicephalus (Boophilus) microplus aquaporin 2 reduced the number of ticks feeding to repletion
Source: Parasit Vectors. 2022 Feb 8;15:49. doi: 10.1186/s13071-022-05166-1 (PMC8822678; doi:10.1186/s13071-022-05166-1)
Supplement: Supplementary file 3 — Additional file 3. IgG1-IgG2 antibody isotyping. [file 13071_2022_5166_MOESM3_ESM.xlsx]

## Sheet: plate reader
Plate 1 - Peptide #1 - IgG1 - 8/31/18
	1	2	3	4	5	6	7	8	9	10	11	12
A	0.167	1.248	0.091	1.108	0.176	1.226	0.085	0.974	0.11	1.009	0.126	1.151	Blank 450
B	0.194	1.059	0.087	1.062	0.207	1.131	0.052	0.819	0.036	0.671	0.079	1.065	Blank 450
C	0.151	1.032	0.095	0.966	0.167	1.047	0.043	0.758	0.043	0.761	0.061	1.278	Blank 450
D	0.096	1.132	0.036	0.91	0.139	1.045	0.052	0.803	0.029	0.628	0.077	1.199	Blank 450
E	0.096	1.011	0.077	0.946	0.134	1.077	0.032	0.638	0.028	0.542	0.041	1.047	Blank 450
F	0.133	1.001	0.069	1.06	0.125	1.228	0.032	0.629	0.022	0.538	0.061	1.189	Blank 450
G	0.094	0.972	0.037	0.862	0.065	1.127	0.038	0.623	0.028	0.698	0.042	1.179	Blank 450
H	0.101	0.964	0.05	0.889	0.084	1.199				0	0	0.001	Blank 450
Plate 2 - Peptide #2 - IgG1 - 8/31/18
	1	2	3	4	5	6	7	8	9	10	11	12
A	0.047	0.719	0.06	0.792	0.069	0.785	0.041	0.653	0.046	0.627	0.043	0.806	Blank 450
B	0.047	0.727	0.04	0.757	0.057	0.755	0.016	0.6	0.019	0.433	0.016	0.745	Blank 450
C	0.052	0.652	0.043	0.646	0.048	0.754	0.017	0.567	0.026	0.433	0.022	0.754	Blank 450
D	0.052	0.52	0.037	0.551	0.038	0.804	0.021	0.596	0.015	0.529	0.027	0.765	Blank 450
E	0.033	0.575	0.027	0.699	0.035	0.829	0.016	0.494	0.007	0.354	0.019	0.62	Blank 450
F	0.037	0.623	0.037	0.59	0.041	0.83	0.017	0.529	0.018	0.33	0.016	0.669	Blank 450
G	0.051	0.597	0.028	0.597	0.04	0.721	0.029	0.545	0.014	0.393	0.028	0.621	Blank 450
H	0.036	0.64	0.033	0.485	0.035	0.763				0	0	-0.001	Blank 450
Plate 3 - Peptide #3 - IgG1 - 8/31/18
	1	2	3	4	5	6	7	8	9	10	11	12
A	0.077	0.665	0.075	0.663	0.102	0.667	0.038	0.642	0.059	0.623	0.065	0.685	Blank 450
B	0.09	0.608	0.07	0.544	0.086	0.625	0.03	0.491	0.028	0.537	0.039	0.68	Blank 450
C	0.074	0.595	0.077	0.559	0.095	0.549	0.034	0.512	0.03	0.512	0.034	0.704	Blank 450
D	0.057	0.523	0.048	0.515	0.052	0.632	0.039	0.486	0.021	0.473	0.029	0.695	Blank 450
E	0.06	0.602	0.043	0.545	0.047	0.599	0.022	0.477	0.013	0.41	0.023	0.591	Blank 450
F	0.068	0.599	0.043	0.564	0.053	0.594	0.022	0.497	0.02	0.446	0.021	0.629	Blank 450
G	0.044	0.567	0.034	0.529	0.048	0.619	0.019	0.484	0.015	0.488	0.032	0.629	Blank 450
H	0.051	0.59	0.046	0.544	0.045	0.67				-0.001	-0.001	0.001	Blank 450
Plate 4 - Peptide #1 - IgG2 - 8/31/18
	1	2	3	4	5	6	7	8	9	10	11	12
A	0.055	0.975	0.03	0.858	0.063	0.926	0.028	0.68	0.033	0.682	0.044	0.994	Blank 450
B	0.053	0.804	0.038	0.635	0.047	0.963	0.015	0.467	0.018	0.325	0.044	0.832	Blank 450
C	0.062	0.778	0.036	0.672	0.052	0.889	0.036	0.372	0.037	0.378	0.057	0.801	Blank 450
D	0.033	0.66	0.024	0.584	0.05	1.018	0.043	0.54	0.044	0.399	0.031	0.841	Blank 450
E	0.05	0.857	0.027	0.722	0.026	1.025	0.025	0.269	0.031	0.229	0.022	0.866	Blank 450
F	0.053	0.778	0.03	0.71	0.05	1.03	0.027	0.382	0.023	0.231	0.039	0.767	Blank 450
G	0.043	0.573	0.023	0.6	0.041	0.896	0.02	0.395	0.021	0.251	0.033	0.776	Blank 450
H	0.035	0.744	0.024	0.522	0.041	0.797				0.003	-0.002	-0.002	Blank 450
Plate 5 - Peptide #2 - IgG2 - 8/31/18
	1	2	3	4	5	6	7	8	9	10	11	12
A	0.034	0.269	0.027	0.199	0.039	0.404	0.037	0.273	0.034	0.137	0.041	0.357	Blank 450
B	0.032	0.245	0.028	0.115	0.041	0.36	0.017	0.181	0.019	0.05	0.028	0.254	Blank 450
C	0.034	0.201	0.03	0.157	0.046	0.388	0.012	0.151	0.023	0.047	0.03	0.298	Blank 450
D	0.023	0.166	0.017	0.084	0.025	0.314	0.014	0.158	0.009	0.04	0.016	0.265	Blank 450
E	0.025	0.157	0.021	0.133	0.031	0.458	0.02	0.101	0.015	0.042	0.022	0.178	Blank 450
F	0.025	0.18	0.025	0.12	0.031	0.329	0.016	0.14	0.022	0.047	0.016	0.206	Blank 450
G	0.035	0.157	0.017	0.078	0.016	0.358	0.031	0.118	0.015	0.052	0.015	0.19	Blank 450
H	0.03	0.16	0.026	0.093	0.025	0.298				0	0.001	0	Blank 450
Plate 6 - Peptide #3 - IgG2 - 8/31/18
	1	2	3	4	5	6	7	8	9	10	11	12
A	0.043	0.548	0.044	0.533	0.048	0.548	0.02	0.473	0.032	0.444	0.032	0.583	Blank 450
B	0.046	0.507	0.038	0.54	0.037	0.558	0.028	0.361	0.017	0.302	0.037	0.527	Blank 450
C	0.044	0.489	0.02	0.426	0.049	0.43	0.015	0.43	0.019	0.317	0.03	0.516	Blank 450
D	0.049	0.507	0.032	0.374	0.028	0.477	0.028	0.394	0.019	0.277	0.03	0.53	Blank 450
E	0.05	0.485	0.025	0.398	0.031	0.503	0.011	0.349	0.018	0.226	0.021	0.427	Blank 450
F	0.028	0.477	0.028	0.429	0.028	0.487	0.019	0.307	0.012	0.199	0.014	0.462	Blank 450
G	0.052	0.459	0.022	0.294	0.037	0.427	0.025	0.329	0.014	0.221	0.02	0.455	Blank 450
H	0.032	0.454	0.018	0.35	0.029	0.463				-0.001	0.001	0.001	Blank 450

## Sheet: Peptide #1
AQP2 - Peptide #1-BSA (correct dilutions) ran 8/31/18
										IgG1
Calf	Ab	time	dilution	Read 1	Read 2	Read 3	AVG	STDEV		AVG	1:512	1:256	1:128	1:64	1:32		STDEV	1:512	1:256	1:128	1:64	1:32
C1551	IgG1	d0	1:32	0.167	0.194	0.151	0.170667	0.0217332		C1551-d0	0.034	0.049	0.0933333	0.108333	0.170667		C1551-d0	0.0034641	0.00519615	0.00802081	0.021362	0.0217332
C1551	IgG1	d0	1:64	0.096	0.096	0.133	0.108333	0.021362		C1551-w8	0.63	0.793333	0.97	1.048	1.113		C1551-w8	0.00754983	0.031628	0.0052915	0.0729178	0.11769
C1551	IgG1	d0	1:128	0.094	0.101	0.085	0.0933333	0.00802081		C1553-d0	0.026	0.036	0.0656667	0.0606667	0.091		C1553-d0	0.0034641	0.007	0.0389401	0.0217332	0.004
C1551	IgG1	d0	1:256	0.052	0.043	0.052	0.049	0.00519615		C1553-w8	0.592667	0.686667	0.92	0.972	1.04533		C1553-w8	0.0912433	0.06787	0.0782496	0.0783071	0.0724523
C1551	IgG1	d0	1:512	0.032	0.032	0.038	0.034	0.0034641		C1554-d0	0.048	0.0723333	0.0916667	0.132667	0.183333		C1554-d0	0.0112694	0.00986577	0.0312143	0.0070946	0.0209841
C1551	IgG1	w8	1:32	1.248	1.059	1.032	1.113	0.11769		C1554-w8	1.13833	1.18067	1.159	1.11667	1.13467		C1554-w8	0.0792549	0.107677	0.0366606	0.097736	0.0895563
C1551	IgG1	w8	1:64	1.132	1.011	1.001	1.048	0.0729178
C1551	IgG1	w8	1:128	0.972	0.964	0.974	0.97	0.0052915
C1551	IgG1	w8	1:256	0.819	0.758	0.803	0.793333	0.031628
C1551	IgG1	w8	1:512	0.638	0.629	0.623	0.63	0.00754983
C1553	IgG1	d0	1:32	0.091	0.087	0.095	0.091	0.004												Ratio: IgG1/IgG2				IgG1	IgG2
C1553	IgG1	d0	1:64	0.036	0.077	0.069	0.0606667	0.0217332															C1551-w8	0.63	0.348667
C1553	IgG1	d0	1:128	0.037	0.05	0.11	0.0656667	0.0389401												c1551	1.80688	1.80688	C1553-w8	0.592667	0.237
C1553	IgG1	d0	1:256	0.036	0.043	0.029	0.036	0.007												c1553	2.5007	2.5007	C1554-w8	1.13833	0.803
C1553	IgG1	d0	1:512	0.028	0.022	0.028	0.026	0.0034641												c1554	1.4176	1.4176
C1553	IgG1	w8	1:32	1.108	1.062	0.966	1.04533	0.0724523
C1553	IgG1	w8	1:64	0.91	0.946	1.06	0.972	0.0783071
C1553	IgG1	w8	1:128	0.862	0.889	1.009	0.92	0.0782496
C1553	IgG1	w8	1:256	0.671	0.761	0.628	0.686667	0.06787
C1553	IgG1	w8	1:512	0.542	0.538	0.698	0.592667	0.0912433
C1554	IgG1	d0	1:32	0.176	0.207	0.167	0.183333	0.0209841
C1554	IgG1	d0	1:64	0.139	0.134	0.125	0.132667	0.0070946
C1554	IgG1	d0	1:128	0.065	0.084	0.126	0.0916667	0.0312143
C1554	IgG1	d0	1:256	0.079	0.061	0.077	0.0723333	0.00986577
C1554	IgG1	d0	1:512	0.041	0.061	0.042	0.048	0.0112694
C1554	IgG1	w8	1:32	1.226	1.131	1.047	1.13467	0.0895563
C1554	IgG1	w8	1:64	1.045	1.077	1.228	1.11667	0.097736
C1554	IgG1	w8	1:128	1.127	1.199	1.151	1.159	0.0366606
C1554	IgG1	w8	1:256	1.065	1.278	1.199	1.18067	0.107677
C1554	IgG1	w8	1:512	1.047	1.189	1.179	1.13833	0.0792549
C1551	IgG2	d0	1:32	0.055	0.053	0.062	0.0566667	0.00472582
C1551	IgG2	d0	1:64	0.033	0.05	0.053	0.0453333	0.0107858		IgG2
C1551	IgG2	d0	1:128	0.043	0.035	0.028	0.0353333	0.00750555		AVG	1:512	1:256	1:128	1:64	1:32		STDEV	1:512	1:256	1:128	1:64	1:32			total ticks
C1551	IgG2	d0	1:256	0.015	0.036	0.043	0.0313333	0.0145717		C1551-d0	0.024	0.0313333	0.0353333	0.0453333	0.0566667		C1551-d0	0.00360555	0.0145717	0.00750555	0.0107858	0.00472582		C1551	1425
C1551	IgG2	d0	1:512	0.025	0.027	0.02	0.024	0.00360555		C1551-w8	0.348667	0.459667	0.665667	0.765	0.852333		C1551-w8	0.0692989	0.0842397	0.0863964	0.0991413	0.107025		C1553	1042
C1551	IgG2	w8	1:32	0.975	0.804	0.778	0.852333	0.107025		C1553-d0	0.025	0.033	0.0266667	0.027	0.0346667		C1553-d0	0.0052915	0.0134536	0.00550757	0.003	0.00416333		C1554	1135
C1551	IgG2	w8	1:64	0.66	0.857	0.778	0.765	0.0991413		C1553-w8	0.237	0.367333	0.601333	0.672	0.721667		C1553-w8	0.0121655	0.0381357	0.0800083	0.0764461	0.119509
C1551	IgG2	w8	1:128	0.573	0.744	0.68	0.665667	0.0863964		C1554-d0	0.0313333	0.044	0.042	0.042	0.054		C1554-d0	0.00862168	0.013	0.00173205	0.0138564	0.00818535
C1551	IgG2	w8	1:256	0.467	0.372	0.54	0.459667	0.0842397		C1554-w8	0.803	0.824667	0.895667	1.02433	0.926		C1554-w8	0.0547449	0.0209841	0.0985004	0.00602771	0.037
C1551	IgG2	w8	1:512	0.269	0.382	0.395	0.348667	0.0692989
C1553	IgG2	d0	1:32	0.03	0.038	0.036	0.0346667	0.00416333
C1553	IgG2	d0	1:64	0.024	0.027	0.03	0.027	0.003
C1553	IgG2	d0	1:128	0.023	0.024	0.033	0.0266667	0.00550757
C1553	IgG2	d0	1:256	0.018	0.037	0.044	0.033	0.0134536
C1553	IgG2	d0	1:512	0.031	0.023	0.021	0.025	0.0052915
C1553	IgG2	w8	1:32	0.858	0.635	0.672	0.721667	0.119509
C1553	IgG2	w8	1:64	0.584	0.722	0.71	0.672	0.0764461
C1553	IgG2	w8	1:128	0.6	0.522	0.682	0.601333	0.0800083
C1553	IgG2	w8	1:256	0.325	0.378	0.399	0.367333	0.0381357
C1553	IgG2	w8	1:512	0.229	0.231	0.251	0.237	0.0121655
C1554	IgG2	d0	1:32	0.063	0.047	0.052	0.054	0.00818535
C1554	IgG2	d0	1:64	0.05	0.026	0.05	0.042	0.0138564
C1554	IgG2	d0	1:128	0.041	0.041	0.044	0.042	0.00173205
C1554	IgG2	d0	1:256	0.044	0.057	0.031	0.044	0.013
C1554	IgG2	d0	1:512	0.022	0.039	0.033	0.0313333	0.00862168
C1554	IgG2	w8	1:32	0.926	0.963	0.889	0.926	0.037
C1554	IgG2	w8	1:64	1.018	1.025	1.03	1.02433	0.00602771
C1554	IgG2	w8	1:128	0.896	0.797	0.994	0.895667	0.0985004
C1554	IgG2	w8	1:256	0.832	0.801	0.841	0.824667	0.0209841
C1554	IgG2	w8	1:512	0.866	0.767	0.776	0.803	0.0547449

## Sheet: Peptide #2
AQP2 - Peptide #2-BSA (correct dilutions) ran 8/31/18
Calf	Ab	time	dilution	Read 1	Read 2	Read 3	AVG	STDEV		IgG1
C1551	IgG1	d0	1:32	0.047	0.047	0.052	0.0486667	0.00288675		AVG	1:512	1:256	1:128	1:64	1:32		STDEV	1:512	1:256	1:128	1:64	1:32
C1551	IgG1	d0	1:64	0.052	0.033	0.037	0.0406667	0.0100167		C1551-d0	0.0206667	0.018	0.0426667	0.0406667	0.0486667		C1551-d0	0.00723418	0.00264575	0.00763763	0.0100167	0.00288675
C1551	IgG1	d0	1:128	0.051	0.036	0.041	0.0426667	0.00763763		C1551-w10	0.522667	0.587667	0.63	0.572667	0.699333		C1551-w10	0.0260832	0.0180093	0.0293087	0.0515396	0.0411866
C1551	IgG1	d0	1:256	0.016	0.017	0.021	0.018	0.00264575		C1553-d0	0.013	0.02	0.0356667	0.0336667	0.0476667		C1553-d0	0.00556776	0.00556776	0.00929157	0.0057735	0.0107858
C1551	IgG1	d0	1:512	0.016	0.017	0.029	0.0206667	0.00723418		C1553-w10	0.359	0.465	0.569667	0.613333	0.731667		C1553-w10	0.0317962	0.0554256	0.0748421	0.0767094	0.0762255
C1551	IgG1	w10	1:32	0.719	0.727	0.652	0.699333	0.0411866		C1554-d0	0.021	0.0216667	0.0393333	0.038	0.058		C1554-d0	0.006245	0.00550757	0.00404145	0.003	0.0105357
C1551	IgG1	w10	1:64	0.52	0.575	0.623	0.572667	0.0515396		C1554-w10	0.636667	0.754667	0.763333	0.821	0.764667		C1554-w10	0.028006	0.0100167	0.042501	0.0147309	0.0176163
C1551	IgG1	w10	1:128	0.597	0.64	0.653	0.63	0.0293087
C1551	IgG1	w10	1:256	0.6	0.567	0.596	0.587667	0.0180093
C1551	IgG1	w10	1:512	0.494	0.529	0.545	0.522667	0.0260832
C1553	IgG1	d0	1:32	0.06	0.04	0.043	0.0476667	0.0107858
C1553	IgG1	d0	1:64	0.037	0.027	0.037	0.0336667	0.0057735												Ratio: IgG1/IgG2				IgG1	IgG2
C1553	IgG1	d0	1:128	0.028	0.033	0.046	0.0356667	0.00929157															C1551-w10	0.522667	0.119667
C1553	IgG1	d0	1:256	0.019	0.026	0.015	0.02	0.00556776												c1551	4.36769	4.36769	C1553-w10	0.359	0.047
C1553	IgG1	d0	1:512	0.007	0.018	0.014	0.013	0.00556776												c1553	7.6383	7.6383	C1554-w10	0.636667	0.191333
C1553	IgG1	w10	1:32	0.792	0.757	0.646	0.731667	0.0762255												c1554	3.32753	3.32753
C1553	IgG1	w10	1:64	0.551	0.699	0.59	0.613333	0.0767094
C1553	IgG1	w10	1:128	0.597	0.485	0.627	0.569667	0.0748421
C1553	IgG1	w10	1:256	0.433	0.433	0.529	0.465	0.0554256
C1553	IgG1	w10	1:512	0.354	0.33	0.393	0.359	0.0317962
C1554	IgG1	d0	1:32	0.069	0.057	0.048	0.058	0.0105357
C1554	IgG1	d0	1:64	0.038	0.035	0.041	0.038	0.003
C1554	IgG1	d0	1:128	0.04	0.035	0.043	0.0393333	0.00404145
C1554	IgG1	d0	1:256	0.016	0.022	0.027	0.0216667	0.00550757
C1554	IgG1	d0	1:512	0.019	0.016	0.028	0.021	0.006245
C1554	IgG1	w10	1:32	0.785	0.755	0.754	0.764667	0.0176163
C1554	IgG1	w10	1:64	0.804	0.829	0.83	0.821	0.0147309
C1554	IgG1	w10	1:128	0.721	0.763	0.806	0.763333	0.042501
C1554	IgG1	w10	1:256	0.745	0.754	0.765	0.754667	0.0100167
C1554	IgG1	w10	1:512	0.62	0.669	0.621	0.636667	0.028006
C1551	IgG2	d0	1:32	0.034	0.032	0.034	0.0333333	0.0011547
C1551	IgG2	d0	1:64	0.023	0.025	0.025	0.0243333	0.0011547		IgG2
C1551	IgG2	d0	1:128	0.035	0.03	0.037	0.034	0.00360555		AVG	1:512	1:256	1:128	1:64	1:32		STDEV	1:512	1:256	1:128	1:64	1:32			total ticks
C1551	IgG2	d0	1:256	0.017	0.012	0.014	0.0143333	0.00251661		C1551-d0	0.0223333	0.0143333	0.034	0.0243333	0.0333333		C1551-d0	0.00776745	0.00251661	0.00360555	0.0011547	0.0011547		C1551	1425
C1551	IgG2	d0	1:512	0.02	0.016	0.031	0.0223333	0.00776745		C1551-w10	0.119667	0.163333	0.196667	0.167667	0.238333		C1551-w10	0.0195533	0.015695	0.0661236	0.0115902	0.0344867		C1553	1042
C1551	IgG2	w10	1:32	0.269	0.245	0.201	0.238333	0.0344867		C1553-d0	0.0173333	0.017	0.0256667	0.021	0.0283333		C1553-d0	0.00404145	0.0072111	0.0085049	0.004	0.00152753		C1554	1135
C1551	IgG2	w10	1:64	0.166	0.157	0.18	0.167667	0.0115902		C1553-w10	0.047	0.0456667	0.102667	0.112333	0.157		C1553-w10	0.005	0.0051316	0.0306649	0.0253837	0.042
C1551	IgG2	w10	1:128	0.157	0.16	0.273	0.196667	0.0661236		C1554-d0	0.0176667	0.0246667	0.0273333	0.029	0.042		C1554-d0	0.00378594	0.00757188	0.0126623	0.0034641	0.00360555
C1551	IgG2	w10	1:256	0.181	0.151	0.158	0.163333	0.015695		C1554-w10	0.191333	0.272333	0.337667	0.367	0.384		C1554-w10	0.0140475	0.0228983	0.034356	0.0791644	0.0222711
C1551	IgG2	w10	1:512	0.101	0.14	0.118	0.119667	0.0195533
C1553	IgG2	d0	1:32	0.027	0.028	0.03	0.0283333	0.00152753
C1553	IgG2	d0	1:64	0.017	0.021	0.025	0.021	0.004
C1553	IgG2	d0	1:128	0.017	0.026	0.034	0.0256667	0.0085049
C1553	IgG2	d0	1:256	0.019	0.023	0.009	0.017	0.0072111
C1553	IgG2	d0	1:512	0.015	0.022	0.015	0.0173333	0.00404145
C1553	IgG2	w10	1:32	0.199	0.115	0.157	0.157	0.042
C1553	IgG2	w10	1:64	0.084	0.133	0.12	0.112333	0.0253837
C1553	IgG2	w10	1:128	0.078	0.093	0.137	0.102667	0.0306649
C1553	IgG2	w10	1:256	0.05	0.047	0.04	0.0456667	0.0051316
C1553	IgG2	w10	1:512	0.042	0.047	0.052	0.047	0.005
C1554	IgG2	d0	1:32	0.039	0.041	0.046	0.042	0.00360555
C1554	IgG2	d0	1:64	0.025	0.031	0.031	0.029	0.0034641
C1554	IgG2	d0	1:128	0.016	0.025	0.041	0.0273333	0.0126623
C1554	IgG2	d0	1:256	0.028	0.03	0.016	0.0246667	0.00757188
C1554	IgG2	d0	1:512	0.022	0.016	0.015	0.0176667	0.00378594
C1554	IgG2	w10	1:32	0.404	0.36	0.388	0.384	0.0222711
C1554	IgG2	w10	1:64	0.314	0.458	0.329	0.367	0.0791644
C1554	IgG2	w10	1:128	0.358	0.298	0.357	0.337667	0.034356
C1554	IgG2	w10	1:256	0.254	0.298	0.265	0.272333	0.0228983
C1554	IgG2	w10	1:512	0.178	0.206	0.19	0.191333	0.0140475

## Sheet: Peptide #3
AQP2 - Peptide #3-BSA (correct dilutions) ran 8/31/18
Calf	Ab	time	dilution	Read 1	Read 2	Read 3	AVG	STDEV		IgG1
C1551	IgG1	d0	1:32	0.077	0.09	0.074	0.0803333	0.0085049		AVG	1:512	1:256	1:128	1:64	1:32		STDEV	1:512	1:256	1:128	1:64	1:32
C1551	IgG1	d0	1:64	0.057	0.06	0.068	0.0616667	0.00568624		C1551-d0	0.021	0.0343333	0.0443333	0.0616667	0.0803333		C1551-d0	0.00173205	0.00450925	0.00650641	0.00568624	0.0085049
C1551	IgG1	d0	1:128	0.044	0.051	0.038	0.0443333	0.00650641		C1551-w8	0.486	0.496333	0.599667	0.574667	0.622667		C1551-w8	0.0101489	0.0137961	0.0384231	0.0447698	0.0372335
C1551	IgG1	d0	1:256	0.03	0.034	0.039	0.0343333	0.00450925		C1553-d0	0.016	0.0263333	0.0463333	0.0446667	0.074		C1553-d0	0.00360555	0.00472582	0.0125033	0.00288675	0.00360555
C1551	IgG1	d0	1:512	0.022	0.022	0.019	0.021	0.00173205		C1553-w8	0.448	0.507333	0.565333	0.541333	0.588667		C1553-w8	0.0390384	0.0322542	0.0505008	0.0247049	0.06481
C1551	IgG1	w8	1:32	0.665	0.608	0.595	0.622667	0.0372335		C1554-d0	0.0253333	0.034	0.0526667	0.0506667	0.0943333		C1554-d0	0.00585947	0.005	0.0107858	0.00321455	0.00802081
C1551	IgG1	w8	1:64	0.523	0.602	0.599	0.574667	0.0447698		C1554-w8	0.616333	0.693	0.658	0.608333	0.613667		C1554-w8	0.0219393	0.0121244	0.0345977	0.0206478	0.0598108
C1551	IgG1	w8	1:128	0.567	0.59	0.642	0.599667	0.0384231
C1551	IgG1	w8	1:256	0.491	0.512	0.486	0.496333	0.0137961
C1551	IgG1	w8	1:512	0.477	0.497	0.484	0.486	0.0101489
C1553	IgG1	d0	1:32	0.075	0.07	0.077	0.074	0.00360555
C1553	IgG1	d0	1:64	0.048	0.043	0.043	0.0446667	0.00288675												Ratio: IgG1/IgG2				IgG1	IgG2
C1553	IgG1	d0	1:128	0.034	0.046	0.059	0.0463333	0.0125033															C1551-w8	0.486	0.328333
C1553	IgG1	d0	1:256	0.028	0.03	0.021	0.0263333	0.00472582												c1551	1.4802	1.4802	C1553-w8	0.448	0.215333
C1553	IgG1	d0	1:512	0.013	0.02	0.015	0.016	0.00360555												c1553	2.0805	2.0805	C1554-w8	0.616333	0.448
C1553	IgG1	w8	1:32	0.663	0.544	0.559	0.588667	0.06481												c1554	1.37574	1.37574
C1553	IgG1	w8	1:64	0.515	0.545	0.564	0.541333	0.0247049
C1553	IgG1	w8	1:128	0.529	0.544	0.623	0.565333	0.0505008
C1553	IgG1	w8	1:256	0.537	0.512	0.473	0.507333	0.0322542
C1553	IgG1	w8	1:512	0.41	0.446	0.488	0.448	0.0390384
C1554	IgG1	d0	1:32	0.102	0.086	0.095	0.0943333	0.00802081
C1554	IgG1	d0	1:64	0.052	0.047	0.053	0.0506667	0.00321455
C1554	IgG1	d0	1:128	0.048	0.045	0.065	0.0526667	0.0107858
C1554	IgG1	d0	1:256	0.039	0.034	0.029	0.034	0.005
C1554	IgG1	d0	1:512	0.023	0.021	0.032	0.0253333	0.00585947
C1554	IgG1	w8	1:32	0.667	0.625	0.549	0.613667	0.0598108
C1554	IgG1	w8	1:64	0.632	0.599	0.594	0.608333	0.0206478
C1554	IgG1	w8	1:128	0.619	0.67	0.685	0.658	0.0345977
C1554	IgG1	w8	1:256	0.68	0.704	0.695	0.693	0.0121244
C1554	IgG1	w8	1:512	0.591	0.629	0.629	0.616333	0.0219393
C1551	IgG2	d0	1:32	0.043	0.046	0.044	0.0443333	0.00152753
C1551	IgG2	d0	1:64	0.049	0.05	0.028	0.0423333	0.0124231		IgG2
C1551	IgG2	d0	1:128	0.052	0.032	0.02	0.0346667	0.0161658		AVG	1:512	1:256	1:128	1:64	1:32		STDEV	1:512	1:256	1:128	1:64	1:32			total ticks
C1551	IgG2	d0	1:256	0.028	0.015	0.028	0.0236667	0.00750555		C1551-d0	0.0183333	0.0236667	0.0346667	0.0423333	0.0443333		C1551-d0	0.00702377	0.00750555	0.0161658	0.0124231	0.00152753		C1551	1425
C1551	IgG2	d0	1:512	0.011	0.019	0.025	0.0183333	0.00702377		C1551-w8	0.328333	0.395	0.462	0.489667	0.514667		C1551-w8	0.0210079	0.0345109	0.00984886	0.0155349	0.0302379		C1553	1042
C1551	IgG2	w8	1:32	0.548	0.507	0.489	0.514667	0.0302379		C1553-d0	0.0146667	0.0183333	0.024	0.0283333	0.034		C1553-d0	0.00305505	0.0011547	0.0072111	0.00351188	0.01249		C1554	1135
C1551	IgG2	w8	1:64	0.507	0.485	0.477	0.489667	0.0155349		C1553-w8	0.215333	0.298667	0.362667	0.400333	0.499667		C1553-w8	0.0143643	0.0202073	0.075798	0.0275741	0.0638931
C1551	IgG2	w8	1:128	0.459	0.454	0.473	0.462	0.00984886		C1554-d0	0.0183333	0.0323333	0.0326667	0.029	0.0446667		C1554-d0	0.00378594	0.00404145	0.00404145	0.00173205	0.00665833
C1551	IgG2	w8	1:256	0.361	0.43	0.394	0.395	0.0345109		C1554-w8	0.448	0.524333	0.491	0.489	0.512		C1554-w8	0.0185203	0.00737111	0.0816823	0.0131149	0.0711899
C1551	IgG2	w8	1:512	0.349	0.307	0.329	0.328333	0.0210079
C1553	IgG2	d0	1:32	0.044	0.038	0.02	0.034	0.01249
C1553	IgG2	d0	1:64	0.032	0.025	0.028	0.0283333	0.00351188
C1553	IgG2	d0	1:128	0.022	0.018	0.032	0.024	0.0072111
C1553	IgG2	d0	1:256	0.017	0.019	0.019	0.0183333	0.0011547
C1553	IgG2	d0	1:512	0.018	0.012	0.014	0.0146667	0.00305505
C1553	IgG2	w8	1:32	0.533	0.54	0.426	0.499667	0.0638931
C1553	IgG2	w8	1:64	0.374	0.398	0.429	0.400333	0.0275741
C1553	IgG2	w8	1:128	0.294	0.35	0.444	0.362667	0.075798
C1553	IgG2	w8	1:256	0.302	0.317	0.277	0.298667	0.0202073
C1553	IgG2	w8	1:512	0.226	0.199	0.221	0.215333	0.0143643
C1554	IgG2	d0	1:32	0.048	0.037	0.049	0.0446667	0.00665833
C1554	IgG2	d0	1:64	0.028	0.031	0.028	0.029	0.00173205
C1554	IgG2	d0	1:128	0.037	0.029	0.032	0.0326667	0.00404145
C1554	IgG2	d0	1:256	0.037	0.03	0.03	0.0323333	0.00404145
C1554	IgG2	d0	1:512	0.021	0.014	0.02	0.0183333	0.00378594
C1554	IgG2	w8	1:32	0.548	0.558	0.43	0.512	0.0711899
C1554	IgG2	w8	1:64	0.477	0.503	0.487	0.489	0.0131149
C1554	IgG2	w8	1:128	0.427	0.463	0.583	0.491	0.0816823
C1554	IgG2	w8	1:256	0.527	0.516	0.53	0.524333	0.00737111
C1554	IgG2	w8	1:512	0.427	0.462	0.455	0.448	0.0185203

## Sheet: summary all 3 peptides
	Peptide 1	IgG1	IgG2	peptide 2	IgG1	IgG2	Peptide 3	IgG1	IgG2
	c1551	0.63	0.348667	c1551	0.522667	0.119667	c1551	0.486	0.328333
	c1553	0.592667	0.237	c1553	0.359	0.047	c1553	0.448	0.215333
	c1554	1.13833	0.803	c1554	0.636667	0.191333	c1554	0.616333	0.448
	c1551	IgG1	IgG2	c1553	IgG1	IgG2	c1554	IgG1	IgG2
	Peptide 1	0.63	0.348667	Peptide 1	0.592667	0.237	Peptide 1	1.13833	0.803
	Peptide 2	0.522667	0.119667	Peptide 2	0.359	0.047	Peptide 2	0.636667	0.191333
	Peptide 3	0.486	0.328333	Peptide 3	0.448	0.215333	Peptide 3	0.616333	0.448
		IgG1:IgG2 ratio
			#C1551	#C1553	#C1554
		Peptide 1	1.80688	2.5007	1.4176
		Peptide 2	4.36769	7.6383	3.32753
		Peptide 3	1.4802	2.0805	1.37574
			Peptide 1Peptide 2	#C1553	Peptide 3					total	0.978667	0.829667	1.94133		0.642333	0.406	0.828		0.814333	0.663333	1.06433
		c1551	1.80688	4.36769	1.4176					Ratio	1.80688	2.5007	1.4176		0.119667	7.6383	3.32753		1.4176	3.32753	1.37574
		c1553	2.5007	7.6383	3.32753
		c1554	1.4176	3.32753	1.37574
										c1551	1	2	3	c1553	1	2	3	c1554	1	2	3
										Total Absorbance	0.978667	0.642333	0.814333		0.829667	0.406	0.663333		1.94133	0.828	1.06433
										Ratio IgG1/IgG2	1.80688	4.36769	1.4176		2.5007	7.6383	3.32753		1.4176	3.32753	1.37574
											2.43533				1.899				3.83367
