# Supplementary material for: Vaccination of cattle with synthetic peptides corresponding to predicted extracellular domains of Rhipicephalus (Boophilus) microplus aquaporin 2 reduced the number of ticks feeding to repletion
Source: Parasit Vectors. 2022 Feb 8;15:49. doi: 10.1186/s13071-022-05166-1 (PMC8822678; doi:10.1186/s13071-022-05166-1)
Supplement: Supplementary file 4 — Additional file 4. Data for all individual ticks. [file 13071_2022_5166_MOESM4_ESM.xlsx]

## Sheet: C1557 control
AQP2 C1557		control		eggs weighed :
0.25g larvae applied		# replete FF:	1532; 371 plated for data							additional replete FF
C1557 Control DATE	replete FF #	replete weight (g)	date ovipos. Began	# days post repletion for begin ovip.	egg clutch wt. (g)	Total eggs	Eggs hatched	Eggs not hatched		DATE	# ticks	Total # ticks dropped
2017-04-11	1	0.3164	2017-04-14	3	0.1731	45	42	3		2017-04-11	414	506
	2	0.3401	2017-04-14	3	0.1761	33	27	6		2017-04-12	528	620
	3	0.3275	2017-04-14	3	0.1874	53	47	6		2017-04-13	118	200
	4	0.3221	2017-04-15	4	0.0921	39	34	5		2017-04-14	21	103
	5	0.3615	2017-04-14	3	0.1842	39	11	28		2017-04-15	0	71
	6	0.2415	2017-04-15	4	0.1231	47	41	6		2017-04-16	0	32
	7	0.2812	2017-04-14	3	0.1431	72	23	49
	8	0.2817	2017-04-14	3	0.1414	43	40	3				1532
	9	0.3377	2017-04-14	3	0.1625	29	9	20
	10	0.2605	2017-04-14	3	0.12	38	11	27
	11	0.2355	2017-04-17	6		0	0	0
	12	0.3032	2017-04-14	3	0.1714	41	37	4
	13	0.3573	2017-04-14	3	0.2114	36	35	1
	14	0.3406	2017-04-14	3	0.1494	50	45	5
	15	0.2951	2017-04-14	3	0.1562	50	31	19
	16	0.3502	2017-04-14	3	0.1934	42	34	8
	17	0.314	2017-04-14	3	0.1783	57	46	11
	18	0.3911	2017-04-14	3	0.2026	39	15	24
	19	0.3429	2017-04-14	3	0.0959	48	23	25
	20	0.3009	2017-04-14	3	0.1525	55	51	4
	21	0.3396	2017-04-14	3	0.1384	44	3	41
	22	0.2731	2017-04-14	3	0.1552	46	43	3
	23	0.2534	2017-04-15	4	0.0988	67	10	57
	24	0.3226	2017-04-14	3	0.1514	37	11	26
	25	0.3225	2017-04-14	3	0.1772	53	49	4
	26	0.3345	2017-04-14	3	0.138	69	57	12
	27	0.2483	2017-04-14	3	0.0789	45	40	5
	28	0.2642	2017-04-14	3	0.137	36	26	10
	29	0.3531	2017-04-15	4	0.1505	60	54	6
	30	0.372	2017-04-14	3	0.2105	59	47	12
	31	0.2874	2017-04-14	3	0.1577	63	57	6
	32	0.2833	2017-04-14	3	0.1634	70	61	9
	33	0.2937	2017-04-15	4	0.1512	69	68	1
	34	0.3233	2017-04-14	3	0.1858	42	36	6
	35	0.2697	2017-04-15	4	0.135	53	48	5
	36	0.2526	2017-04-14	3	0.1305	45	42	3
	37	0.2149	2017-04-14	3	0.1249	65	59	6
	38	0.273	2017-04-14	3	0.1376	66	57	9
	39	0.2623	2017-04-14	3	0.1428	68	66	2
	40	0.2949	2017-04-14	3	0.1589	41	35	6
	41	0.241	2017-04-14	3	0.127	58	51	7
	42	0.3343	2017-04-14	3	0.1932	46	43	3
	43	0.3193	2017-04-14	3	0.1683	57	47	10
	44	0.3052	2017-04-14	3	0.1675	47	44	3
	45	0.2931	2017-04-14	3	0.1397	51	51	0
	46	0.2681	2017-04-14	3	0.1372	58	55	3
	47	0.3052	2017-04-14	3	0.0865	39	3	36
	48	0.2065	2017-04-14	3	0.099	46	41	5
	49	0.2739	2017-04-14	3	0.1477	0
	50	0.2173	2017-04-15	4	0.0917	0
	51	0.26	2017-04-18	7	x	0
	52	0.2907	2017-04-14	3	0.1233	0
	53	0.2454	2017-04-14	3	0.1339	0
	54	0.2632	2017-04-14	3	0.1372	0
	55	0.2503	2017-04-14	3	0.1304	0
	56	0.3303	2017-04-14	3	0.1794	0
	57	0.3337	2017-04-14	3	0.1305	0
	58	0.303	2017-04-14	3	0.1528	0
	59	0.3045	2017-04-14	3	0.1646	0
	60	0.2421	2017-04-15	4	0.1206	0
	61	0.2964	2017-04-14	3	0.1374	0
	62	0.2472	2017-04-14	3	0.0951	0
	63	0.2016	2017-04-15	4	0.0991	0
	64	0.2112	2017-04-14	3	0.1087	0
	65	0.3244	2017-04-14	3	0.1981	0
	66	0.2745	2017-04-15	4	0.1502	0
	67	0.2586	2017-04-15	4	0.1324	0
	68	0.3879	2017-04-14	3	0.2073	0
	69	0.3027	x			0
	70	0.2757	2017-04-15	4	0.1448	0
	71	0.231	2017-04-14	3	0.1242	0
	72	0.2767	2017-04-15	4	0.1298	0
2017-04-12	73	0.2964	2017-04-14	2	0.1549	61	53	8
	74	0.2875	2017-04-15	3	0.1308	54	7	47
	75	0.3367	2017-04-14	2	0.1377	71	40	31
	76	0.2454	2017-04-15	3	0.0379	42	35	7
	77	0.307	2017-04-14	2	0.1669	34	31	3
	78	0.2654	2017-04-15	3	0.1443	68	61	7
	79	0.2895	2017-04-15	3		0	0	0
	80	0.2439	2017-04-15	3	0.1291	66	60	6
	81	0.3292	2017-04-14	2	0.1738	49	37	12
	82	0.3117	2017-04-14	2	0.1694	59	48	11
	83	0.2918	2017-04-14	2	0.1416	56	50	6
	84	0.2487	x			0	0	0
	85	0.2309	2017-04-15	3	0.1251	40	38	2
	86	0.2712	2017-04-15	3	0.1419	30	28	2
	87	0.2931	2017-04-15	3	0.1541	48	45	3
	88	0.3174	2017-04-16	4	0.1577	42	14	28
	89	0.2606	2017-04-14	2	0.1605	70	56	14
	90	0.3482	2017-04-15	3	0.1245	57	54	3
	91	0.2583	2017-04-15	3	0.1474	42	38	4
	92	0.2953	2017-04-14	2	0.1413	44	41	3
	93	0.2682	2017-04-14	2	0.114	58	9	49
	94	0.2285	2017-04-15	3	0.1603	37	33	4
	95	0.3079	2017-04-19	7	0.1556	57	33	24
	96	0.217	2017-04-14	2	0.1328	37	36	1
	97	0.2168	2017-04-15	3	0.1143	52	47	5
	98	0.2586	2017-04-15	3	0.1423	46	42	4
	99	0.3416	2017-04-15	3	0.1285	46	45	1
	100	0.3416	2017-04-15	3	0.1687	49	44	5
	101	0.3526	2017-04-15	3	0.192	56	53	3
	102	0.2927	2017-04-15	3	0.1595	33	27	6
	103	0.2453	2017-04-14	2	0.126	43	40	3
	104	0.2584	2017-04-15	3	0.1348	47	43	4
	105	0.3048	2017-04-16	4	0.1577	33	28	5
	106	0.2537	2017-04-14	2	0.1391	57	55	2
	107	0.2866	2017-04-14	2	0.1695	44	35	9
	108	0.2265	2017-04-15	3	0.1157	47	41	6
	109	0.2576	2017-04-16	4	0.1234	47	39	8
	110	0.3008	2017-04-15	3	0.1757	50	38	12
	111	0.2651	2017-04-15	3	0.1362	45	33	12
	112	0.337	2017-04-14	2	0.1719	45	40	5
	113	0.3411	2017-04-15	3	0.1863	38	35	3
	114	0.2628	2017-04-15	3	0.1465	31	29	2
	115	0.3138	2017-04-14	2	0.1353	55	52	3
	116	0.3114	2017-04-14	2	0.1886	41	39	2
	117	0.3241	2017-04-15	3	0.1715	36	34	2
	118	0.3592	2017-04-14	2	0.1936	53	48	5
	119	0.3113	2017-04-15	3	0.0433	34	33	1
	120	0.3115	2017-04-14	2	0.1565	41	39	2
	121	0.3015	2017-04-15	3	0.157	43	35	8
	122	0.2497	2017-04-14	2	0.1145	0
	123	0.2946	2017-04-14	2	0.1634	0
	124	0.3375	2017-04-15	3	0.1784	0
	125	0.2746	2017-04-14	2	0.1463	0
	126	0.3434	2017-04-14	2	0.1966	0
	127	0.2666	2017-04-15	3	0.1483	0
	128	0.3649	2017-04-15	3	0.1934	0
	129	0.3019	2017-04-14	2	0.154	0
	130	0.4123	2017-04-14	2	0.2325	0
	131	0.2794	2017-04-14	2	0.0756	0
	132	0.3635	2017-04-15	3	0.2039	0
	133	0.3254	2017-04-16	4	0.1722	0
	134	0.302	2017-04-16	4		0
	135	0.3089	2017-04-14	2	0.1773	0
	136	0.2896	2017-04-15	3	0.1437	0
	137	0.3261	2017-04-15	3	0.1707	0
	138	0.221	2017-04-15	3	0.1108	0
	139	0.3154	2017-04-16	4	0.1847	0
	140	0.2555	2017-04-16	4	0.1329	0
	141	0.218	2017-04-16	4	0.1148	0
	142	0.3703	2017-04-14	2	0.1924	0
	143	0.3216	2017-04-15	3	0.1663	0
	144	0.2783	2017-04-15	3	0.1553	0
2017-04-13	145	0.4625	2017-04-15	4	0.2231	28	24	4
	146	0.2822	2017-04-16	3	0.1526	31	19	12
	147	0.3069	2017-04-14	1	0.165	35	25	10
	148	0.3223	2017-04-16	3	0.1757	33	27	6
	149	0.2789	2017-04-16	3	0.1061	33	22	11
	150	0.276	2017-04-17	4	0.1465	27	21	6
	151	0.2547	2017-04-16	3	0.1337	39	21	18
	152	0.3423	2017-04-16	3	0.1567	57	44	13
	153	0.2856	2017-04-14	1	0.1563	53	36	17
	154	0.344	2017-04-15	2	0.1892	52	38	14
	155	0.2315	2017-04-16	3	0.1053	46	41	5
	156	0.2569	2017-04-16	3	0.1332	34	26	8
	157	0.2541	2017-04-16	3	0.1341	43	39	4
	158	0.3084	2017-04-17	4	0.0379	36	2	34
	159	0.2923	2017-04-16	3	0.1302	49	46	3					g
	160	0.2781	2017-04-15	2	0.1602	53	50	3
	161	0.2501	2017-04-16	3	0.1016	68	46	22
	162	0.243	2017-04-17	4	0.1257	44	42	2
	163	0.2163	2017-04-17	4	0.0513	55	13	42
	164	0.2592	2017-04-16	3	0.1413	61	59	2
	165	0.2317	2017-04-15	2	0.1273	49	48	1
	166	0.2753	2017-04-16	3	0.1421	74	72	2
	167	0.2832	2017-04-16	3	0.1384	46	40	6
	168	0.2346	2017-04-17	4	0.1311	75	69	6
	169	0.2856	2017-04-16	3	0.15	66	62	4
	170	0.2335	x			0	0	0
	171	0.2715	2017-04-16	3	0.151	40	37	3
	172	0.2269	2017-04-17	4	0.1138	50	43	7
	173	0.2647	2017-04-17	4	0.1524	40	31	9
	174	0.213	2017-04-16	3	0.1073	50	44	6
	175	0.3601	2017-04-16	3	0.1698	51	48	3
	176	0.2644	2017-04-16	3	0.0544	77	13	64
	177	0.2765	2017-04-15	2	0.139	43	37	6
	178	0.2671	2017-04-16	3	0.1423	32	26	6
	179	0.2295	2017-04-14	1		0	0	0
	180	0.2632	2017-04-15	2	0.123	60	36	24
	181	0.265	2017-04-16	3	0.1439	61	58	3
	182	0.23	2017-04-16	3	0.1192	55	51	4
	183	0.255	x			0	0	0
	184	0.3214	2017-04-15	2	0.1889	57	49	8
	185	0.3247	2017-04-15	2	0.1203	96	28	68
	186	0.2542	2017-04-17	4	0.1226	70	57	13
	187	0.3561	2017-04-14	1		0	0	0
	188	0.2963	2017-04-15	2	0.1565	68	65	3
	189	0.2325	2017-04-16	3	0.1027	53	47	6
	190	0.2778	2017-04-16	3	0.0905	69	0	69
	191	0.3058	2017-04-15	2	0.0726	54	44	10
	192	0.3274	2017-04-15	2	0.1702	36	35	1
	193	0.2989	2017-04-16	3	0.1537	73	70	3
	194	0.2097	2017-04-15	2	0.0905	67	6	61
	195	0.2667	2017-04-16	3	0.1503	0
	196	0.2885	2017-04-16	3	0.1433	0
	197	0.2346	2017-04-16	3	0.0977	0
	198	0.2669	2017-04-16	3	0.1327	0
	199	0.3701	2017-04-16	3	0.167	0
	200	0.2725	2017-04-16	3	0.1237	0
	201	0.2348	2017-04-18	5	0.0626	0
	202	0.2371	2017-04-16	3	0.1243	0
	203	0.2673	2017-04-16	3	0.1135	0
	204	0.3122	2017-04-18	5	0.1508	0
	205	0.3493	2017-04-16	3	0.1808	0
	206	0.2408	2017-04-16	3	0.1065	0
	207	0.2687	2017-04-16	3	0.1375	0
	208	0.2671	2017-04-15	2	0.1394	0
	209	0.3154	2017-04-16	3	0.1457	0
	210	0.2827	2017-04-16	3	0.0442	0
	211	0.2663	2017-04-16	3	0.1499	0
	212	0.2271	2017-04-17	4	0.1088	0
	213	0.2018	2017-04-15	2	0.1028	0
	214	0.3305	2017-04-16	3		0
	215	0.3161	2017-04-14	1	0.1394	0
	216	0.3065	2017-04-16	3	0.1659	0
2017-04-14	217	0.3086	2017-04-16	2	0.1537	30	27	3
	218	0.3217	2017-04-16	2	0.1579	38	37	1
	219	0.2527	2017-04-17	3	0.1104	54	25	29
	220	0.2442	2017-04-17	3	0.1227	47	33	14
	221	0.4009	2017-04-16	2	0.1985	40	27	13
	222	0.1696	2017-04-17	3	0.0779	62	48	14
	223	0.346	2017-04-17	3	0.1847	36	31	5
	224	0.2807	2017-04-17	3	0.1505	84	70	14
	225	0.2157	2017-04-15	1	0.1113	60	53	7
	226	0.3153	2017-04-17	3	0.1804	57	56	1
	227	0.3301	2017-04-15	1	0.1821	59	54	5
	228	0.3024	2017-04-17	3	0.1715	60	56	4
	229	0.253	2017-04-19	5	0.1324	60	40	20
	230	0.2624	2017-04-16	2	0.1328	32	30	2
	231	0.2101	2017-04-17	3	0.0812	46	23	23
	232	0.226	2017-04-15	1		0	0	0
	233	0.2601	2017-04-16	2	0.1229	56	39	17
	234	0.3224	2017-04-17	3	0.1797	33	33	0
	235	0.2747	2017-04-16	2	0.1457	32	30	2
	236	0.197	2017-04-18	4	0.1024	67	66	1
	237	0.2603	2017-04-17	3	0.127	46	32	14
	238	0.2622	2017-04-17	3	0.1345	34	34	0
	239	0.2503	2017-04-17	3	0.1337	67	63	4
	240	0.2809	2017-04-17	3	0.1503	33	28	5
	241	0.24	2017-04-16	2	0.1329	61	44	17
	242	0.2376	x			0	0	0
	243	0.2218	2017-04-17	3	0.1082	44	31	13
	244	0.1962	2017-04-16	2	0.074	51	47	4
	245	0.3112	2017-04-17	3	0.1694	69	55	14
	246	0.2936	2017-04-17	3	0.1653	43	37	6
	247	0.219	2017-04-17	3	0.1082	70	65	5
	248	0.1847	2017-04-17	3	0.0777	45	35	10
	249	0.2855	2017-04-15	1	0.1452	42	23	19
	250	0.2814	2017-04-17	3	0.1331	32	27	5
	251	0.2997	2017-04-17	3	0.1629	43	38	5
	252	0.2634	2017-04-18	4	0.1327	46	44	2
	253	0.2647	2017-04-16	2	0.1496	41	39	2
	254	0.2044	2017-04-18	4	0.0928	57	32	25
	255	0.3138	2017-04-17	3	0.1653	63	54	9
	256	0.2528	2017-04-17	3	0.1418	44	38	6
	257	0.2888	2017-04-16	2	0.163	53	52	1
	258	0.3027	2017-04-17	3	0.1612	62	53	9
	259	0.2199	2017-04-15	1	0.1048	79	57	22
	260	0.2483	2017-04-17	3	0.1251	61	60	1
	261	0.2373	2017-04-17	3	0.1247	49	47	2
	262	0.2487	2017-04-18	4	0.1375	60	47	13
	263	0.2546	2017-04-15	1	0.146	65	62	3
	264	0.311	2017-04-16	2	0.1583	51	21	30
	265	0.2629	2017-04-17	3	0.1292	41	39	2
	266	0.2123	2017-04-17	3	0.1219	39	39	0
	267	0.271	2017-04-16	2	0.1238	0
	268	0.2551	2017-04-16	2		0
	269	0.2308	2017-04-17	3	0.14	0
	270	0.3263	2017-04-17	3	0.1754	0
	271	0.2402	2017-04-18	4	0.1257	0
	272	0.2777	2017-04-16	2	0.156	0
	273	0.222	x			0
	274	0.2893	2017-04-16	2	0.139	0
	275	0.2403	2017-04-17	3	0.1117	0
	276	0.2529	2017-04-17	3	0.1334	0
	277	0.2452	2017-04-17	3	0.1379	0
	278	0.1742	2017-04-18	4	0.0867	0
	279	0.2169	2017-04-15	1	0.1171	0
	280	0.2964	2017-04-17	3		0
	281	0.2707	2017-04-16	2	0.1437	0
	282	0.2216	2017-04-16	2	0.1198	0
	283	0.2424	2017-04-17	3	0.1026	0
	284	0.2746	2017-04-17	3	0.1515	0
	285	0.2392	x			0
	286	0.3268	2017-04-17	3	0.176	0
	287	0.1805	x			0
	288	0.2318	2017-04-17	3	0.1273	0
2017-04-15	289	0.2121	2017-04-18	3	0.0966	37	31	6
	290	0.2349	2017-04-17	2	0.1076	49	33	16
	291	0.2553	2017-04-19	4	0.1136	69	47	22
	292	0.2533	2017-04-16	1	0.1336	29	21	8
	293	0.1826	2017-04-19	4	0.0913	35	31	4
	294	0.2304	2017-04-18	3	0.1218	37	36	1
	295	0.218	2017-04-19	4	0.1003	48	43	5
	296	0.2168	2017-04-19	4	0.1072	36	31	5
	297	0.1632	2017-04-18	3	0.0884	43	3	40
	298	0.235	2017-04-19	4	0.1074	53	11	42
	299	0.2351	2017-04-19	4	0.1068	57	26	31
	300	0.2404	2017-04-19	4	0.1136	41	39	2
	301	0.2372	2017-04-16	1	0.1219	40	14	26
	302	0.1753	2017-04-18	3	0.0812	37	28	9
	303	0.2457	2017-04-16	1	0.0842	70	1	69
	304	0.2545	2017-04-19	4	0.1093	80	73	7
	305	0.2674	2017-04-18	3	0.1611	50	49	1
	306	0.2216	x			0	0	0
	307	0.2479	x			0	0	0
	308	0.3409	2017-04-17	2	0.189	47	47	0
	309	0.2186	2017-04-19	4	0.1	39	26	13
	310	0.176	2017-04-19	4	0.085	50	47	3
	311	0.2232	2017-04-16	1	0.0406	70	48	22
	312	0.2441	2017-04-19	4	0.1223	37	32	5
	313	0.3013	2017-04-18	3	0.1075	28	24	4
	314	0.232	2017-04-19	4	0.1195	35	35	0
	315	0.1585	2017-04-18	3	0.0666	58	57	1
	316	0.2393	2017-04-17	2	0.1336	46	46	0
	317	0.399	2017-04-17	2	0.2232	44	27	17
	318	0.2281	2017-04-19	4	0.099	44	29	15
	319	0.2238	2017-04-19	4	0.118	47	47	0
	320	0.2198	2017-04-19	4	0.1177	64	45	19
	321	0.271	2017-04-17	2	0.141	62	54	8
	322	0.2345	2017-04-16	1	0.1046	53	42	11
	323	0.2211	2017-04-19	4	0.1053	39	32	7
	324	0.2966	2017-04-17	2	0.1608	38	36	2
	325	0.2612	2017-04-19	4	0.124	33	33	0
	326	0.1932	2017-04-19	4	0.0944	63	60	3
	327	0.1236	x			0	0	0
	328	0.2198	2017-04-19	4	0.1056	37	34	3
	329	0.3209	2017-04-19	4	0.0668	54	0	54
	330	0.222222	2017-04-18	3	0.1738	36	34	2
	331	0.0003	2017-04-17	2	0.1177	35	31	4
	332	0.3299	2017-04-18	3	0.0966	43	25	18
	333	0.2835	2017-04-18	3	0.16	47	45	2
	334	0.3315	2017-04-17	2	0.187	43	43	0
	335	0.1494	x			0	0	0
	336	0.1436	2017-04-21	6	0.0501	43	32	11
	337	0.2905	x			0	0	0
	338	0.1975	2017-04-20	5	0.0655	61	48	13
	339	0.1975	2017-04-19	4	0.0978	42	37	5
	340	0.287	2017-04-17	2	0.1365	33	33	0
	341	0.1723	x			0	0	0
	342	0.2842	2017-04-19	4	0.1642	50	43	7
	343	0.2409	2017-04-16	1	0.1371	0
	344	0.2646	2017-04-17	2	0.1526	0
	345	-0.0005	2017-04-17	2	0.1476	0
	346	0.2698	2017-04-18	3	0.1284	0
	347	0.2991	x			0
	348	0.2516	x			0
	349	0.1344	2017-04-19	4	0.0361	0
2017-04-16	350	0.2193	2017-04-19	3	0.0942	42	19	23
	351	0.2251	2017-04-19	3	0.1049	34	33	1
	352	0.1449	2017-04-20	4	0.0736	47	41	6
	353	0.2495	2017-04-19	3	0.1242	41	3	38
	354	0.181	2017-04-20	4	0.077	39	34	5
	355	0.2624	2017-04-20	4	0.0189	33	24	9
	356	0.1801	2017-04-21	5	0.0659	54	46	8
	357	0.1512	2017-04-20	4	0.0746	98	95	3
	358	0.3804	2017-04-17	1	0.1875	41	22	19
	359	0.2047	2017-04-18	2	0.16	47	44	3
	360	0.0694	2017-04-20	4	0.0252	53	52	1
	361	0.2094	2017-04-19	3	0.1069	63	36	27
	362	0.1956	2017-04-17	1	0.09	46	11	35
	363	0.0921	2017-04-17	1	0.0082	60	23	37
	364	0.199	2017-04-19	3	0.1018	47	39	8
	365	0.1212	2017-04-21	5	0.0429	23	23	0
	366	0.2496	2017-04-18	2	0.1458	62	59	3
	367	0.3146	2017-04-19	3	0.1928	30	22	8
	368	0.2887	2017-04-20	4	0.1224	45	9	36
	369	0.1868	2017-04-21	5	0.0903	33	28	5
	370	0.2471	2017-04-19	3	0.1157	32	31	1
	371	0.3065	2017-04-17	1	0.1809	65	55	10
		99.5956			46.4126	12690	9863	2827
											total egg wt all unnumbered ticks:	g
	506
	620
	200
	103
	71
	32
	1532
				8

## Sheet: C1559 control
AQP2 C1559		control		eggs weighed :
0.25g larvae applied		# replete FF:	1524; 368 plated for data							additional replete FF
C1559 Control DATE	replete FF #	replete weight (g)	date ovipos. Began	# days post repletion for begin ovip.	egg clutch wt. (g)	Total eggs	Eggs hatched	Eggs not hatched		DATE	# ticks	Total # ticks dropped
2017-04-11	1	0.3537	2017-04-14	3	0.184	66	54	12		2017-04-11	272	364
	2	0.2989	2017-04-14	3	0.1372	64	5	59		2017-04-12	580	672
	3	0.2705	2017-04-14	3	0.155	32	30	2		2017-04-13	169	251
	4	0.3016	2017-04-15	4	0.1523	52	43	9		2017-04-14	54	136
	5	0.3301	2017-04-14	3	0.1102	43	40	3		2017-04-15	0	61
	6	0.2487	2017-04-14	3	0.1304	35	31	4		2017-04-16	0	40
	7	0.2605	2017-04-14	3	0.1201	48	5	43
	8	0.39	2017-04-14	3	0.1994	54	47	7				1524	total all repletes
	9	0.282	2017-04-14	3	0.1444	48	47	1
	10	0.2634	2017-04-14	3	0.1346	30	28	2
	11	0.3199	2017-04-14	3	0.1736	32	30	2
	12	0.3145	2017-04-14	3	0.1775	65	56	9
	13	0.3251	2017-04-15	4	0.1834	70	65	5
	14	0.1825	2017-04-18	7		99	3	96
	15	0.243	2017-04-14	3	0.1228	40	40	0
	16	0.2779	2017-04-14	3	0.1499	62	62	0
	17	0.3001	2017-04-14	3	0.1694	33	0	33
	18	0.2987	2017-04-14	3	0.1647	29	27	2
	19	0.3321	2017-04-15	4	0.1542	54	52	2
	20	0.32	2017-04-15	4	0.1639	44	40	4
	21	0.3681	2017-04-14	3	0.1914	36	33	3
	22	0.2102	2017-04-15	4	0.1177	31	31	0
	23	0.316	2017-04-14	3	0.1733	45	45	0
	24	0.2505	2017-04-14	3	0.1268	48	38	10
	25	0.2638	2017-04-14	3	0.148	41	39	2
	26	0.2831	2017-04-15	4	0.1557	62	61	1
	27	0.3039	2017-04-14	3	0.1652	44	40	4
	28	0.2529	2017-04-14	3	0.1378	38	35	3
	29	0.2915	2017-04-14	3	0.1062	69	10	59
	30	0.267	2017-04-14	3	0.14	52	48	4
	31	0.3139	2017-04-14	3	0.1762	32	31	1
	32	0.2866	2017-04-14	3	0.144	52	48	4
	33	0.2678	2017-04-14	3	0.1463	41	40	1
	34	0.3289	2017-04-14	3	0.1834	54	52	2
	35	0.2191	2017-04-15	4	0.1147	43	39	4
	36	0.2793	2017-04-15	4	0.1472	58	52	6
	37	0.2774	2017-04-14	3	0.1561	62	61	1
	38	0.3154	2017-04-14	3	0.1516	46	45	1
	39	0.2152	2017-04-14	3	0.1197	46	45	1
	40	0.2966	2017-04-14	3	0.1646	85	60	25
	41	0.3101	2017-04-14	3	0.1453	49	5	44
	42	0.2917	2017-04-14	3	0.1525	53	48	5
	43	0.2537	2017-04-15	4	0.1212	43	39	4
	44	0.324	2017-04-15	4	0.1443	57	0	57
	45	0.3713	2017-04-14	3	0.1964	65	28	37
	46	0.3186	2017-04-14	3	0.1146	36	30	6
	47	0.2713	2017-04-14	3	0.1464	63	57	6
	48	0.2867	2017-04-14	3	0.1581	47	46	1
	49	0.2988	2017-04-14	3	0.1488	0
	50	0.2937	2017-04-15	4	0.1688	0
	51	0.2498	2017-04-14	3	0.136	0
	52	0.3135	2017-04-15	4	0.1684	0
	53	0.3182	2017-04-14	3	0.1747	0
	54	0.2997	2017-04-14	3	0.1641	0						hatching at weigh
	55	0.304	2017-04-14	3	0.1499	0
	56	0.2746	2017-04-14	3	0.1499	0
	57	0.2508	2017-04-14	3	0.1354	0
	58	0.2992	2017-04-15	4	0.1424	0
	59	0.3673	2017-04-15	4	0.1898	0
	60	0.2868	2017-04-14	3	0.1525	0
	61	0.2796	2017-04-14	3	0.1351	0
	62	0.2326	2017-04-15	4	0.114	0
	63	0.3176	2017-04-14	3	0.1773	0
	64	0.2273	x			0
	65	0.2248	2017-04-14	3	0.1173	0
	66	0.3232	2017-04-15	4	0.1809	0
	67	0.3139	2017-04-14	3	0.1782	0
	68	0.2966	2017-04-14	3	0.1536	0
	69	0.29	2017-04-14	3	0.1586	0
	70	0.2709	2017-04-15	4	0.137	0
	71	0.3221	2017-04-14	3	0.1675	0
	72	0.3111	2017-04-15	4	0.16	0
2017-04-12	73	0.3853	2017-04-15	3	0.1906	46	35	11
	74	0.3403	2017-04-15	3	0.1742	63	61	2
	75	0.3467	2017-04-15	3	0.1856	61	55	6
	76	0.3395	2017-04-14	2	0.0949	83	78	5
	77	0.3663	2017-04-15	3	0.1954	53	36	17
	78	0.2705	2017-04-16	4	0.1303	55	51	4
	79	0.3552	2017-04-15	3	0.1349	52	8	44
	80	0.331	2017-04-14	2	0.1742	49	44	5
	81	0.2287	x			0	0	0
	82	0.2896	2017-04-15	3	0.1512	42	35	7
	83	0.2888	2017-04-15	3	0.1467	60	55	5
	84	0.3338	2017-04-15	3	0.1621	64	60	4
	85	0.2865	2017-04-16	4	0.1396	36	20	16
	86	0.3285	2017-04-15	3	0.191	43	37	6
	87	0.3851	2017-04-14	2	0.1543	46	43	3
	88	0.3562	2017-04-15	3	0.2099	53	20	33
	89	0.2968	2017-04-15	3	0.1729	33	31	2
	90	0.3122	2017-04-16	4	0.1474	62	60	2
	91	0.3593	2017-04-15	3	0.1737	55	39	16
	92	0.2798	2017-04-15	3	0.1399	90	62	28
	93	0.3633	2017-04-15	3	0.2012	62	60	2
	94	0.3489	2017-04-15	3	0.1882	54	51	3
	95	0.3279	2017-04-15	3	0.1785	45	43	2
	96	0.2972	2017-04-15	3	0.1676	46	44	2
	97	0.2435	2017-04-16	4	0.1114	50	47	3
	98	0.2792	2017-04-15	3	0.1518	42	39	3
	99	0.291	2017-04-15	3	0.173	56	18	38
	100	0.3059	2017-04-15	3	0.0411	62	60	2
	101	0.3901	2017-04-15	3	0.213	47	33	14
	102	0.3664	2017-04-15	3	0.1474	63	20	43
	103	0.3786	2017-04-15	3	0.1767	32	3	29
	104	0.2649	2017-04-15	3	0.1236	54	49	5
	105	0.3267	2017-04-15	3	0.1702	69	60	9
	106	0.3288	2017-04-15	3	0.1809	35	32	3
	107	0.3463	2017-04-15	3	0.1438	32	29	3
	108	0.3113	2017-04-15	3	0.1749	36	36	0
	109	0.2978	2017-04-15	3	0.1042	53	53	0
	110	0.3083	2017-04-15	3	0.1516	51	48	3
	111	0.291	2017-04-15	3	0.1589	51	49	2
	112	0.3479	2017-04-15	3	0.1664	79	78	1
	113	0.3038	2017-04-15	3	0.1617	43	31	12
	114	0.303	2017-04-15	3	0.1757	37	35	2
	115	0.2512	2017-04-15	3	0.1162	62	59	3
	116	0.2906	2017-04-16	4	0.1472	49	1	48
	117	0.3071	2017-04-15	3	0.1277	55	2	53
	118	0.335	2017-04-15	3	0.1569	71	50	21
	119	0.3288	2017-04-16	4	0.1758	38	29	9
	120	0.3255	2017-04-15	3	0.1824	29	19	10
	121	0.2376	2017-04-15	3	0.1194	55	39	16
	122	0.3646	2017-04-16	4	0.1735	0
	123	0.2997	2017-04-14	2	0.1754	0
	124	0.3172	2017-04-15	3	0.1672	0
	125	0.296	2017-04-15	3	0.134	0
	126	0.2502	2017-04-15	3	0.1449	0
	127	0.4056	2017-04-15	3	0.2214	0
	128	0.3123	2017-04-14	2	0.1579	0
	129	0.2997	2017-04-14	2	0.1477	0
	130	0.3301	2017-04-15	3	0.1805	0
	131	0.2459	2017-04-17	5	0.0517	0
	132	0.3097	2017-04-15	3	0.1538	0
	133	0.3127	2017-04-14	2	0.1589	0
	134	0.3219	2017-04-14	2	0.1517	0
	135	0.3596	2017-04-14	2	0.1978	0
	136	0.3613	2017-04-15	3	0.2001	0
	137	0.2713	2017-04-15	3	0.1562	0
	138	0.3347	2017-04-16	4	0.1861	0
	139	0.3966	2017-04-14	2	0.2238	0
	140	0.2347	2017-04-15	3	0.1149	0
	141	0.2461	2017-04-15	3	0.1313	0
	142	0.3522	2017-04-15	3	0.2058	0
	143	0.2676	2017-04-16	4	0.0733	0
	144	0.4003	2017-04-15	3	0.184	0
2017-04-13	145	0.458	2017-04-15	2	0.1943	57	51	6
	146	0.3582	2017-04-16	3	0.1811	48	45	3
	147	0.2506	2017-04-16	3	0.1328	54	50	4
	148	0.2879	2017-04-16	3	0.1595	46	20	26
	149	0.367	2017-04-16	3	0.0868	47	46	1
	150	0.3438	2017-04-14	1	0.1864	61	54	7
	151	0.4089	2017-04-16	3	0.1621	41	39	2
	152	0.2815	2017-04-16	3	0.1623	46	30	16
	153	0.3288	2017-04-15	2	0.18	51	39	12
	154	0.3146	2017-04-16	3	0.1695	54	49	5
	155	0.2604	2017-04-14	1	0.1274	43	28	15
	156	0.1975	2017-04-15	2	0.104	36	29	7
	157	0.2726	2017-04-17	4	0.0986	66	11	55
	158	0.4926	2017-04-15	2	0.2378	44	39	5
	159	0.4287	2017-04-16	3	0.2204	42	39	3	g
	160	0.2774	2017-04-16	3	0.1449	42	26	16
	161	0.3721	2017-04-16	3	0.2035	46	12	34
	162	0.3034	2017-04-16	3	0.1655	56	48	8
	163	0.335	2017-04-16	3	0.1694	59	49	10
	164	0.3174	2017-04-16	3	0.1619	36	36	0
	165	0.3049	2017-04-16	3	0.1772	46	40	6
	166	0.3098	x			0	0	0
	167	0.4116	2017-04-17	4	0.2099	50	39	11
	168	0.3417	2017-04-16	3	0.1561	55	46	9
	169	0.4476	2017-04-16	3	0.2369	41	33	8
	170	0.3103	2017-04-16	3	0.0434	40	37	3
	171	0.2184	2017-04-15	2	0.1205	31	28	3
	172	0.3953	2017-04-16	3	0.2324	41	38	3
	173	0.2424	2017-04-16	3	0.1279	49	33	16
	174	0.2754	2017-04-17	4	0.1444	56	55	1
	175	0.346	2017-04-16	3	0.1629	62	59	3
	176	0.2684	2017-04-15	2	0.1519	52	26	26
	177	0.3042	x			0	0	0
	178	0.2704	2017-04-16	3	0.1309	64	46	18
	179	0.2512	2017-04-18	3	0.1161	35	30	5
	180	0.3748	2017-04-16	3	0.0947	42	38	4
	181	0.3231	2017-04-16	3	0.1541	39	37	2
	182	0.3788	2017-04-16	3	0.2168	51	46	5
	183	0.3776	2017-04-16	3	0.1986	58	14	44
	184	0.2798	2017-04-16	3	0.1409	56	52	4
	185	0.3621	2017-04-16	3	0.2038	53	27	26
	186	0.3204	2017-04-16	3	0.1812	34	32	2
	187	0.3766	2017-04-16	3	0.1287	0	0	0
	188	0.3268	2017-04-16	3	0.1888	0	0	0
	189	0.2965	x			0	0	0
	190	0.3267	2017-04-16	3	0.1635	62	61	1
	191	0.3154	2017-04-17	4	0.1615	38	24	14
	192	0.3118	2017-04-16	3	0.1651	41	33	8
	193	0.3226	2017-04-16	3		0
	194	0.253	2017-04-16	3		0
	195	0.3016	2017-04-16	3	spilled	0
	196	0.3141	2017-04-16	3	plate	0
	197	0.3436	2017-04-16	3		0
	198	0.3803	2017-04-16	3		0
	199	0.4013	2017-04-16	3		0
	200	0.3426	2017-04-16	3		0
	201	0.4216	2017-04-16	3		0
	202	0.3459	2017-04-17	4		0
	203	0.3216	2017-04-16	3		0
	204	0.3631	2017-04-16	3		0
	205	0.3795	2017-04-15	2		0
	206	0.2929	2017-04-17	4		0
	207	0.4356	2017-04-16	3		0
	208	0.3568	2017-04-15	2		0
	209	0.4084	2017-04-16	3		0
	210	0.3181	2017-04-15	2		0
	211	0.2672	2017-04-16	3		0
	212	0.3217	2017-04-16	3		0
	213	0.4193	2017-04-16	3		0
	214	0.3216	2017-04-16	3		0
	215	0.1918	x			0
	216	0.3362	2017-04-16	3		0
2017-04-14	217	0.2866	2017-04-16	2	0.0642	50	1	49
	218	0.3227	2017-04-17	3	0.1464	50	0	50
	219	0.3594	2017-04-17	3	0.1907	67	63	4
	220	0.3041	2017-04-17	3		0	0	0
	221	0.2385	2017-04-18	4	0.118	73	67	6
	222	0.3207	2017-04-15	1	0.1747	47	23	24
	223	0.4049	2017-04-16	2	0.1845	35	7	28
	224	0.3394	2017-04-18	4	0.1641	67	61	6
	225	0.414	2017-04-15	1	0.2302	58	9	49
	226	0.3194	2017-04-17	3	0.1965	29	9	20
	227	0.3109	2017-04-15	1	0.1707	46	40	6
	228	0.2777	2017-04-17	3	0.1437	32	31	1
	229	0.321	2017-04-19	5	0.1781	36	32	4
	230	0.3256	2017-04-17	3	0.1849	60	41	19
	231	0.233	x			0	0	0
	232	0.2888	2017-04-17	3	0.1311	53	51	2
	233	0.2304	2017-04-18	4	0.1218	49	37	12
	234	0.4205	x			0	0	0
	235	0.3475	2017-04-17	3	0.1315	61	52	9
	236	0.2994	2017-04-17	3	0.1518	33	28	5
	237	0.2623	2017-04-17	3	0.1317	48	47	1
	238	0.3736	2017-04-17	3	0.2035	57	50	7
	239	0.2749	2017-04-15	1	0.1411	65	58	7
	240	0.356	x			0	0	0
	241	0.3005	2017-04-16	2	0.1548	64	24	40
	242	0.2347	2017-04-17	3	0.1157	36	33	3
	243	0.3237	2017-04-16	2	0.167	42	13	29
	244	0.2303	2017-04-17	3	0.1311	41	39	2
	245	0.3252	x			0	0	0
	246	0.3271	2017-04-17	3	0.173	45	40	5
	247	0.2588	2017-04-19	5	0.1217	31	11	20
	248	0.2582	2017-04-16	2	0.1332	58	53	5
	249	0.3246	2017-04-17	3	0.1875	61	39	22
	250	0.2595	2017-04-15	1	0.1451	44	38	6
	251	0.291	2017-04-17	3	0.1583	40	38	2
	252	0.3137	2017-04-16	2	0.1684	53	23	30
	253	0.2711	2017-04-17	3	0.1444	41	29	12
	254	0.4134	2017-04-17	3	0.2243	55	6	49
	255	0.4079	2017-04-17	3	0.1819	52	52	0
	256	0.2811	2017-04-17	3	0.1602	49	41	8
	257	0.2381	2017-04-16	2	0.1168	67	59	8
	258	0.281	2017-04-17	3	0.1229	48	29	19
	259	0.3193	x			0	0	0
	260	0.3485	2017-04-17	3	0.2132	49	46	3
	261	0.3418	2017-04-17	3	0.1342	42	9	33
	262	0.2715	2017-04-16	2	0.1507	51	48	3
	263	0.1858	2017-04-17	3	0.0962	55	46	9
	264	0.2032	2017-04-17	3	0.0976	55	3	52
	265	0.2986	2017-04-16	2	0.1614	76	59	17
	266	0.2816	2017-04-16	2	0.0271	33	32	1
	267	0.392	2017-04-18	4	0.2004	53	11	42
	268	0.2089	2017-04-17	3	0.1066	48	42	6
	269	0.3856	2017-04-15	1	0.1593	47	41	6
	270	0.3427	2017-04-15	1	0.16	0
	271	0.225	2017-04-17	3	0.1256	0
	272	0.2666	2017-04-19	5	0.1339	0
	273	0.2832	2017-04-17	3	0.1573	0
	274	0.3178	2017-04-16	2	0.141	0
	275	0.2302	2017-04-18	4	0.126	0
	276	0.2551	2017-04-17	3	0.1368	0
	277	0.2927	2017-04-17	3	0.1752	0
	278	0.3214	2017-04-18	4	0.1512	0
	279	0.2664	2017-04-17	3	0.1464	0
	280	0.228	2017-04-18	4	0.1226	0
	281	0.29	2017-04-15	1	0.154	0
	282	0.2907	2017-04-17	3	0.155	0
	283	0.2849	2017-04-16	2	0.123	0
	284	0.3226	2017-04-15	1	0.1597	0
	285	0.2298	2017-04-17	3	0.1259	0
	286	0.287	2017-04-16	2	0.0874	0
	287	0.2953	2017-04-16	2	0.1453	0
	288	0.3213	2017-04-17	3	0.1723	0
2017-04-15	289	0.3423	2017-04-18	3	0.1748	51	43	8
	290	0.3004	2017-04-19	4	0.1529	47	25	22
	291	0.2685	2017-04-19	4	0.1065	35	32	3
	292	0.1991	2017-04-18	3	0.0643	38	9	29
	293	0.258	2017-04-16	1	0.1505	39	38	1
	294	0.24	2017-04-18	3	0.0859	44	41	3
	295	0.1835	2017-04-21	6	0.0471	0	0	0
	296	0.2759	2017-04-19	4	0.151	60	19	41
	297	0.2633	x			40	34	6
	298	0.2409	2017-04-19	4	0.1146	38	37	1
	299	0.3546	2017-04-18	3	0.1879	76	67	9
	300	0.2799	2017-04-19	4	0.1341	62	56	6
	301	0.1818	2017-04-19	4	0.0774	43	38	5
	302	0.2985	2017-04-16	1	0.1428	64	58	6
	303	0.2389	2017-04-18	3	0.1305	47	45	2
	304	0.2172	2017-04-16	1	0.0968	42	18	24
	305	0.3335	2017-04-17	2		54	50	4
	306	0.2678	2017-04-18	3	0.1461	65	51	14
	307	0.1777	2017-04-19	4	0.0672	70	4	66
	308	0.2191	2017-04-19	4	0.1178	42	39	3
	309	0.2511	2017-04-19	4	0.111	44	43	1
	310	0.1755	2017-04-19	4	0.0929	49	47	2
	311	0.2297	2017-04-21	6	0.1078	47	8	39
	312	0.2917	2017-04-18	3	0.1445	64	46	18
	313	0.2092	2017-04-21	5		0	0	0
	314	0.274	2017-04-19	4	0.0784	50	47	3
	315	0.4252	2017-04-17	2	0.2039	33	15	18
	316	0.4066	2017-04-18	3	0.2272	66	59	7
	317	0.2569	2017-04-18	3	0.1098	46	22	24
	318	0.2392	2017-04-18	3	0.1235	37	33	4
	319	0.0531	2017-04-19	4	0.0123	52	44	8
	320	0.2586	2017-04-19	4	0.1218	39	9	30
	321	0.2153	2017-04-18	3	0.1139	41	39	2
	322	0.2382	2017-04-18	3	0.1273	32	31	1
	323	0.2791	2017-04-18	3	0.139	0	0	0
	324	0.2093	2017-04-19	4	0.1131	49	44	5
	325	0.2398	x			0	0	0
	326	0.1977	2017-04-18	3	0.11	0	0	0
	327	0.2971	2017-04-18	3	0.1257	0	0	0
	328	0.3344	2017-04-16	1	0.1803	34	26	8
	329	0.2425	2017-04-18	3	0.1348	40	37	3
	330	0.2486	2017-04-18	3	0.1337	47	45	2
	331	0.3192	2017-04-19	4	0.1801	38	35	3
	332	0.216	2017-04-18	3	0.1241	30	29	1
	333	0.1615	2017-04-19	4	0.0272	47	26	21
	334	0.3426	x			0	0	0
	335	0.1737	2017-04-20	5	0.0708	45	10	35
	336	0.2933	2017-04-18	3	0.1634	38	35	3
	337	0.2274	2017-04-18	3	0.1228	67	64	3
	338	0.1993	2017-04-17	2	0.1074	79	59	20
	339	0.1287	2017-04-20	5		0
2017-04-16	340	0.2732	2017-04-18	2	0.1482	43	34	9
	341	0.2199	2017-04-20	4	0.1013	40	36	4
	342	0.3307	2017-04-19	3	0.2031	41	38	3
	343	0.2864	2017-04-20	4	0.151	41	24	17
	344	0.3009	x			0	0	0
	345	0.2314	x			0	0	0
	346	0.2721	2017-04-19	3	0.1313	40	36	4
	347	0.2687	2017-04-18	2	0.1542	52	44	8
	348	0.2228	2017-04-19	3	0.0648	61	45	16
	349	0.3199	2017-04-17	1	0.143	71	1	70
	350	0.261	2017-04-19	3	0.142	54	46	8
	351	0.1849	2017-04-20	4	0.0923	50	49	1
	352	0.1968	2017-04-18	2	0.1157	63	60	3
	353	0.2547	2017-04-20	4	0.108	47	0	47
	354	0.2132	2017-04-19	3	0.1209	33	29	4
	355	0.3183	2017-04-17	1	0.1508	46	2	44
	356	0.2401	2017-04-20	4	0.1368	24	20	4
	357	0.1658	2017-04-19	3	0.0937	57	1	56
	358	0.2732	2017-04-19	3	0.1551	31	21	10
	359	0.3292	2017-04-20	4	0.1885	52	50	2
	360	0.1973	2017-04-20	4	0.0882	71	30	41
	361	0.2083	x			0	0	0
	362	0.1841	2017-04-19	3	0.0933	39	33	6
	363	0.2341	2017-04-20	4	0.1136	41	24	17
	364	0.2324	2017-04-18	2	0.1276	62	61	1
	365	0.0409	x			0	0	0
	366	0.1635	2017-04-19	3	0.0715	66	58	8
	367	0.2298	2017-04-20	4	0.131	47	38	9
	368	0.2064	2017-04-21	5	0.0871	73	7	66
		108.86			47.5151	12641	9327	3314
								12641
	364
	672
	251
	136
	61
	40
	1524
				8

## Sheet: C1560 contol
AQP2 C1560		control		eggs weighed :
0.25g larvae applied		# replete FF:	1628; 357 plated for data								additional replete FF
C1560 Control DATE	replete FF #	replete weight (g)	date ovipos. Began	# days post repletion for begin ovip.	egg clutch wt. (g)	Total eggs	Eggs hatched	Eggs not hatched			DATE	# extra ticks	Total # ticks dropped
2017-04-11	1	0.3309	2017-04-15	4	0.1648	72	70	2			2017-04-11	454	546
	2	0.2807	2017-04-15	4	0.1696	53	49	4			2017-04-12	590	682
	3	0.2777	2017-04-14	3	0.1602	62	52	10			2017-04-13	108	190
	4	0.3082	2017-04-14	3	0.1768	74	62	12			2017-04-14	39	121
	5	0.3295	2017-04-14	3	0.1814	67	65	2			2017-04-15	0	63
	6	0.2876	2017-04-15	4	0.1584	85	82	3			2017-04-16	0	26
	7	0.3011	2017-04-15	4	0.1729	80	61	19
	8	0.3524	2017-04-15	4	0.1878	81	69	12					1628
	9	0.2188	2017-04-14	3	0.1117	85	35	50
	10	0.3228	2017-04-14	3	0.1914	69	61	8
	11	0.2927	2017-04-15	4	0.1462	63	58	5
	12	0.29	2017-04-15	4	0.157	74	42	32
	13	0.2605	2017-04-15	4	0.1428	74	74	0
	14	0.2215	2017-04-16	5	0.1108	112	88	24
	15	0.3766	2017-04-15	4	0.1968	117	113	4
	16	0.2523	2017-04-14	3	0.1436	104	88	16
	17	0.3119	2017-04-15	4	0.1243	78	0	78
	18	0.2873	2017-04-14	3	0.1626	91	85	6
	19	0.252	2017-04-14	3	0.1225	78	68	10
	20	0.3625	2017-04-15	4	0.1946	91	83	8
	21	0.2856	2017-04-14	3	0.1637	126	121	5
	22	0.3023	2017-04-14	3	0.1716	71	67	4
	23	0.2542	2017-04-14	3	0.1471	99	87	12
	24	0.3288	2017-04-15	4	0.1911	81	65	16
	25	0.3224	2017-04-16	5	0.1855	79	72	7
	26	0.3242	2017-04-14	3	0.1901	163	157	6
	27	0.2819	2017-04-14	3	0.1781	105	93	12
	28	0.2689	2017-04-16	5	0.1329	89	53	36
	29	0.301	2017-04-14	3	0.1708	121	115	6
	30	0.3737	2017-04-14	3	0.1906	140	131	9
	31	0.2239	2017-04-14	3	0.1165	125	117	8
	32	0.2239	2017-04-14	3	0.105	119	90	29
	33	0.3245	2017-04-14	3	0.1712	125	115	10
	34	0.3424	2017-04-15	4	0.181	109	100	9
	35	0.2349	2017-04-15	4	0.126	91	36	55
	36	0.3166	2017-04-15	4	0.1407	127	0	127
	37	0.3052	2017-04-15	4	0.1617	115	93	22
	38	0.281	2017-04-14	3	0.1576	88	75	13
	39	0.3222	2017-04-14	3	0.1742	122	90	32
	40	0.3265	2017-04-14	3	0.1801	100	89	11
	41	0.2674	2017-04-15	4	0.1291	92	90	2
	42	0.3378	2017-04-15	4	0.1718	107	77	30
	43	0.3601	2017-04-14	3	0.2046	86	81	5
	44	0.3156	2017-04-14	3	0.1849	102	92	10
	45	0.3276	2017-04-14	3	0.1535	107	77	30
	46	0.3169	2017-04-14	3	0.1229	56	28	28
	47	0.2161	2017-04-14	3	0.1078	70	44	26
	48	0.3518	2017-04-14	3	0.1924	65	49	16
	49	0.3121	2017-04-14	3	0.1553	0
	50	0.2738	2017-04-15	4	0.1416	0
	51	0.2813	2017-04-14	3	0.1475	0
	52	0.3026	2017-04-14	3	0.1594	0
	53	0.2793	2017-04-15	4	0.1509	0
	54	0.2395	2017-04-15	4	0.1374	0
	55	0.2536	2017-04-15	4	0.1233	0
	56	0.3572	2017-04-14	3	0.1873	0
	57	0.3478	2017-04-14	3	0.1633	0
	58	0.2775	2017-04-14	3	0.137	0
	59	0.3071	2017-04-15	4	0.1623	0
	60	0.3065	2017-04-15	4	0.1487	0
	61	0.4059	2017-04-14	3	0.221	0
	62	0.2506	2017-04-14	3	0.1386	0
	63	0.2702	2017-04-15	4		0
	64	0.2646	2017-04-14	3	0.1367	0
	65	0.2558	2017-04-15	4	0.1266	0
	66	0.3096	2017-04-14	3	0.1681	0
	67	0.2106	2017-04-15	4	0.0991	0
	68	0.2125	2017-04-15	4	0.104	0
	69	0.3018	2017-04-14	3	0.1675	0
	70	0.3402	2017-04-14	3	0.1771	0
	71	0.2818	2017-04-14	3	0.1505	0
	72	0.2579	2017-04-15	4	0.1359	0
2017-04-12	73	0.2936	2017-04-15	3	0.1475	119	112	7
	74	0.2525	2017-04-15	3	0.1463	57	40	17
	75	0.3494	2017-04-15	3	0.1705	81	68	13
	76	0.279	2017-04-16	4	0.1555	83	81	2
	77	0.3305	2017-04-14	2	0.189	73	48	25
	78	0.2516	2017-04-15	3	0.128	102	43	59
	79	0.3595	2017-04-15	3	0.2078	68	62	6
	80	0.3421	2017-04-15	3	0.1802	99	59	40
	81	0.2908	2017-04-16	4	0.1652	51	51	0
	82	0.2981	2017-04-15	3	0.1685	114	104	10
	83	0.2767	2017-04-14	2	0.1516	72	68	4
	84	0.2684	2017-04-16	4	0.1477	71	67	4
	85	0.3323	2017-04-15	3	0.1986	72	71	1
	86	0.3598	2017-04-15	3	0.1827	98	96	2
	87	0.3299	2017-04-15	3	0.1425	95	83	12
	88	0.2362	2017-04-16	4	0.1187	50	29	21
	89	0.2545	2017-04-16	4	0.143	45	44	1
	90	0.2152	2017-04-16	4	0.1161	56	46	10
	91	0.3104	2017-04-15	3	0.1786	78	61	17
	92	0.362	2017-04-14	2	0.1784	119	108	11
	93	0.2529	2017-04-14	2	0.1397	95	90	5
	94	0.2796	2017-04-15	3	0.1574	95	71	24
	95	0.2887	2017-04-15	3	0.1568	43	36	7
	96	0.3476	2017-04-16	4	0.1727	85	70	15
	97	0.3344	2017-04-16	4	0.1765	84	80	4
	98	0.3377	2017-04-15	3	0.1808	94	47	47
	99	0.419	2017-04-15	3	0.2131	69	43	26
	100	0.331	2017-04-14	2		0	0	0
	101	0.3043	2017-04-16	4		0	0	0
	102	0.2968	2017-04-15	3	0.1667	103	88	15
	103	0.3529	2017-04-15	3	0.2149	113	106	7
	104	0.2937	2017-04-16	4	0.1463	67	24	43
	105	0.2747	2017-04-15	3	0.1248	154	41	113
	106	0.303	2017-04-15	3	0.1269	102	69	33
	107	0.2774	2017-04-15	3	0.137	98	90	8
	108	0.374	2017-04-15	3	0.1954	110	47	63
	109	0.2669	2017-04-16	4	0.1376	98	94	4
	110	0.2094	2017-04-16	4	0.1137	86	80	6
	111	0.3458	2017-04-16	4	0.1986	74	69	5
	112	0.323	2017-04-15	3	0.1851	89	81	8
	113	0.3222	2017-04-14	2	0.1686	75	57	18
	114	0.2625	2017-04-15	3	0.1505	55	49	6
	115	0.3696	2017-04-15	3	0.125	90	83	7
	116	0.1798	2017-04-15	3		0	0	0
	117	0.3829	2017-04-15	3	0.2122	63	15	48
	118	0.278	2017-04-16	4	0.1475	84	70	14
	119	0.3257	2017-04-14	2	0.1855	70	49	21
	120	0.3138	2017-04-16	4	0.1469	79	73	6
	121	0.2414	2017-04-15	3	0.133	0
	122	0.2443	2017-04-16	4	0.1295	0
	123	0.2874	2017-04-16	4	0.1547	0
	124	0.2275	2017-04-16	4	0.145	0
	125	0.3366	2017-04-15	3	0.1491	0
	126	0.3524	2017-04-16	4	0.1228	0
	127	0.2829	2017-04-15	3	0.0869	0
	128	0.3452	2017-04-16	4	0.1913	0
	129	0.2669	2017-04-15	3	0.1211	0
	130	0.3894	2017-04-15	3	0.2215	0
	131	0.2832	2017-04-16	4	0.1647	0
	132	0.2767	2017-04-15	3	0.1597	0
	133	0.3388	2017-04-16	4	0.1859	0
	134	0.3923	2017-04-16	4	0.2103	0
	135	0.2756	2017-04-14	2	0.1481	0
	136	0.2275	2017-04-14	2	0.1296	0
	137	0.2639	2017-04-15	3	0.1498	0
	138	0.3651	2017-04-16	4	0.1447	0
	139	0.3079	2017-04-16	4	0.1704	0
	140	0.2926	2017-04-15	3	0.1465	0
	141	0.2653	2017-04-15	3	0.1255	0
	142	0.3366	2017-04-16	4	0.1899	0
	143	0.2905	2017-04-14	2	0.1534	0
	144	0.2693	2017-04-15	3	0.1416	0
2017-04-13	145	0.3267	x			0	0	0
	146	0.3419	2017-04-17	7	0.1838	59	50	9
	147	0.2611	x			0	0	0
	148	0.3547	2017-04-16	3	0.0888	40	35	5
	149	0.3294	2017-04-16	3	0.1263	37	35	2
	150	0.29	2017-04-16	3	0.1526	43	37	6
	151	0.3909	2017-04-16	3	0.21	62	7	55
	152	0.2467	2017-04-17	4	0.1367	41	38	3
	153	0.245	2017-04-17	4	0.0991	56	40	16
	154	0.2511	2017-04-16	3	0.1224	47	17	30
	155	0.2731	2017-04-15	2	0.1473	37	36	1
	156	0.2501	2017-04-16	3	0.1331	47	44	3
	157	0.2759	2017-04-17	4	0.1427	48	45	3
	158	0.262	2017-04-16	3	0.1279	46	42	4
	159	0.2749	2017-04-16	3	0.1654	41	32	9		g
	160	0.3299	2017-04-16	3	0.1337	64	61	3
	161	0.2823	2017-04-15	2	0.159	35	30	5
	162	0.2635	2017-04-17	4	0.1369	46	42	4
	163	0.2375	2017-04-16	3	0.1188	33	25	8
	164	0.2296	2017-04-16	3	0.1153	39	35	4
	165	0.2109	2017-04-16	3	0.1166	60	45	15
	166	0.3241	2017-04-15	2	0.1674	54	51	3
	167	0.2105	2017-04-16	3	0.0981	79	0	79
	168	0.2943	2017-04-16	3	0.1548	51	45	6
	169	0.2652	2017-04-17	4	0.1222	68	64	4
	170	0.311	2017-04-17	4	0.1603	41	22	19
	171	0.2853	2017-04-16	3	0.1557	64	54	10
	172	0.376	2017-04-16	3	0.156	55	54	1
	173	0.3488	2017-04-16	3	0.1977	47	45	2
	174	0.2837	2017-04-16	3	0.1443	44	33	11
	175	0.1793	2017-04-18	3		0	0	0
	176	0.2872	2017-04-17	4	0.1152	0	0	0
	177	0.2696	2017-04-16	3	0.148	38	23	15
	178	0.383	2017-04-15	2	0.2091	55	39	16
	179	0.2179	2017-04-17	4	0.1239	53	35	18
	180	0.25	2017-04-16	3	0.1156	50	2	48
	181	0.3908	2017-04-16	3	0.191	51	48	3
	182	0.295	2017-04-16	3	0.1789	29	28	1
	183	0.1661	2017-04-17	4	0.0739	46	45	1
	184	0.296	2017-04-17	4	0.168	51	47	4
	185	0.3333	2017-04-16	3	0.1931	38	38	0
	186	0.3551	2017-04-15	2	0.0992	45	42	3
	187	0.3398	2017-04-16	3	0.0714	79	76	3
	188	0.2916	2017-04-16	3	0.1457	60	58	2
	189	0.2185	2017-04-15	2	0.1205	48	45	3
	190	0.2727	2017-04-16	3	0.1478	101	98	3
	191	0.3143	2017-04-15	2	0.1779	54	50	4
	192	0.2872	2017-04-18	5	0.1427	54	52	2
	193	0.3299	x			41	40	1
	194	0.3684	2017-04-16	3	0.1977	76	58	18
	195	0.251	2017-04-17	4	0.1396	0
	196	0.3739	2017-04-16	3	0.2073	0
	197	0.318	2017-04-16	3	0.1454	0
	198	0.296	2017-04-17	4	0.1633	0
	199	0.3187	2017-04-16	3	0.1831	0
	200	0.3425	2017-04-16	3	0.1781	0
	201	0.312	2017-04-17	4	0.1203	0
	202	0.3031	2017-04-16	3	0.1541	0
	203	0.2229	2017-04-16	3	0.1233	0
	204	0.2052	2017-04-15	2	0.1115	0
	205	0.3005	2017-04-16	3	0.1718	0
	206	0.2061	2017-04-16	3	0.109	0
	207	0.2821	2017-04-17	4	0.169	0
	208	0.2545	2017-04-16	3	0.1364	0
	209	0.1923	2017-04-18	5		0
	210	0.2524	2017-04-16	3	0.1423	0
	211	0.3206	2017-04-17	4	0.1559	0
	212	0.2501	2017-04-16	3	0.1705	0
	213	0.25	2017-04-15	2	0.1431	0
	214	0.3794	2017-04-16	3	0.1242	0
	215	0.2535	2017-04-16	3	0.1373	0
	216	0.1942	2017-04-17	4	0.1037	0
2017-04-14	217	0.2753	2017-04-17	3	0.1366	98	96	2
	218	0.3221	2017-04-16	2	0.1926	76	69	7
	219	0.3198	2017-04-17	3	0.0991	81	68	13
	220	0.3596	2017-04-17	3	0.1001	67	35	32
	221	0.3317	2017-04-16	2	0.1792	64	59	5
	222	0.2801	2017-04-19	5	0.0253	89	0	89
	223	0.2896	2017-04-18	4	0.0954	94	85	9
	224	0.2481	x			0	0	0
	225	0.1449	2017-04-18	4		0	0	0
	226	0.1983	2017-04-17	3	0.0854	92	86	6
	227	0.3464	2017-04-16	2	0.1696	90	88	2
	228	0.249	2017-04-17	3	0.1393	90	85	5
	229	0.2107	2017-04-19	5	0.097	87	72	15
	230	0.318	2017-04-16	2	0.1832	89	89	0
	231	0.2552	2017-04-17	3	0.0939	78	5	73
	232	0.2315	2017-04-17	3	0.1165	64	59	5
	233	0.2613	2017-04-17	3	0.1362	152	110	42
	234	0.3048	2017-04-17	3	0.1745	80	78	2
	235	0.3139	2017-04-15	1	0.1888	60	46	14
	236	0.3529	2017-04-17	3	0.1534	93	84	9
	237	0.2924	2017-04-17	3	0.1597	118	115	3
	238	0.1557	2017-04-18	4	0.0549	71	27	44
	239	0.2713	2017-04-16	2	0.1258	83	75	8
	240	0.2934	2017-04-17	3	0.1312	59	13	46
	241	0.2281	2017-04-17	3	0.0988	49	44	5
	242	0.2512	2017-04-18	4	0.0705	70	62	8
	243	0.2723	2017-04-16	2	0.1582	51	45	6
	244	0.2885	2017-04-18	4	0.1265	66	61	5
	245	0.1917	2017-04-18	4	0.1013	62	58	4
	246	0.209	2017-04-18	4	0.1062	41	38	3
	247	0.2457	2017-04-17	3	0.129	41	10	31
	248	0.3852	2017-04-16	2	0.2012	36	22	14
	249	0.2691	2017-04-17	3	0.1455	64	18	46
	250	0.3873	2017-04-17	3	0.1834	42	40	2
	251	0.2427	2017-04-15	1	-0.2266	45	34	11
	252	0.369	2017-04-15	1	0.1708	60	35	25
	253	0.2511	2017-04-18	4	0.123	67	55	12
	254	0.3806	2017-04-17	3	0.2082	40	37	3
	255	0.2924	2017-04-16	2	-0.2263	75	72	3
	256	0.3225	2017-04-17	3	0.1929	43	39	4
	257	0.3398	2017-04-17	3	0.1497	56	42	14
	258	0.1844	2017-04-17	3	0.0911	50	49	1
	259	0.1937	2017-04-18	4	0.0969	31	21	10
	260	0.222	2017-04-19	5	0.0478	41	17	24
	261	0.2914	2017-04-16	2	0.1527	35	33	2
	262	0.2404	x		0.0476	97	2	95
	263	0.3322	2017-04-16	2	0.1534	74	69	5
	264	0.2914	2017-04-17	3	0.1508	60	47	13
	265	0.2419	2017-04-17	3	0.1174	0
	266	0.2148	2017-04-18	4	0.1034	0
	267	0.2029	x			0
	268	0.4328	2017-04-17	3	0.2282	0
	269	0.2777	2017-04-17	3	0.1377	0
	270	0.2542	2017-04-15	1	0.1193	0
	271	0.3017	2017-04-16	2	0.1567	0
	272	0.2624	2017-04-17	3	0.1307	0
	273	0.313	2017-04-18	4	0.1116	0
	274	0.2926	2017-04-17	3	0.1715	0
	275	0.2871	2017-04-17	3	0.1689	0
	276	0.239	2017-04-17	3	0.1152	0
	277	0.2854	2017-04-19	5	0.1371	0
	278	0.1559	2017-04-18	4	0.0194	0
	279	0.3698	x			0
	280	0.2837	2017-04-15	1	0.1372	0
	281	0.3216	2017-04-17	3	0.1671	0
	282	0.2001	2017-04-15	1	0.1099	0
	283	0.2581	2017-04-17	3	0.1323	0
	284	0.2692	2017-04-17	3	0.1438	0
	285	0.334	2017-04-17	3	0.1546	0
	286	0.2242	2017-04-16	2	0.1248	0
	287	0.3517	2017-04-17	3	0.2067	0
	288	0.2025	2017-04-18	4	0.1063	0
2017-04-15	289	0.2876	x			0	0	0
	290	0.2512	2017-04-17	2	0.1384	38	36	2
	291	0.1715	2017-04-19	4	0.0729	45	34	11
	292	0.2216	2017-04-19	4		0	0	0
	293	0.3186	2017-04-17	2	0.1557	59	54	5
	294	0.2244	2017-04-19	4	0.1209	60	55	5
	295	0.217	2017-04-19	4	0.0939	60	52	8
	296	0.2586	2017-04-19	4	0.1264	60	56	4
	297	0.141	x			0	0	0
	298	0.1716	2017-04-18	3	0.0876	44	38	6
	299	0.2892	2017-04-18	3	0.1574	58	52	6
	300	0.2378	2017-04-18	3	0.1127	46	11	35
	301	0.282	2017-04-18	3	0.1577	42	37	5
	302	0.2326	2017-04-19	4	0.1115	58	57	1
	303	0.2733	2017-04-16	1	0.134	56	49	7
	304	0.3488	2017-04-18	3	0.1616	43	40	3
	305	0.149	2017-04-19	4	0.0528	48	25	23
	306	0.1736	2017-04-20	5	0.0786	39	31	8
	307	0.2945	2017-04-18	3	0.1483	31	29	2
	308	0.259	2017-04-18	3	0.138	67	18	49
	309	0.2624	2017-04-19	4	0.1355	50	18	32
	310	0.2003	2017-04-19	4	0.0903	46	37	9
	311	0.3476	2017-04-19	4	0.1844	41	1	40
	312	0.2035	2017-04-19	4	0.098	44	39	5
	313	0.1749	2017-04-19	4	0.0858	59	53	6
	314	0.2028	2017-04-18	3	0.0933	67	59	8
	315	0.1835	2017-04-19	4	0.096	88	77	11
	316	0.2989	2017-04-17	2	0.1613	67	60	7
	317	0.2564	2017-04-18	3	0.1421	74	65	9
	318	0.1742	2017-04-19	4	0.0838	80	76	4
	319	0.2317	2017-04-18	3	0.1117	65	8	57
	320	0.2299	2017-04-18	3	0.1217	108	105	3
	321	0.2131	2017-04-19	4	0.1063	84	69	15
	322	0.258	2017-04-19	4	0.1278	65	32	33
	323	0.2315	2017-04-19	4	0.0947	79	0	79
	324	0.2312	2017-04-18	3	0.0645	122	98	24
	325	0.0682	2017-04-16	1	0.0114	60	39	21
	326	0.1542	2017-04-21	6	0.0642	70	59	11
	327	0.1247	2017-04-19	4	0.0561	37	0	37
	328	0.1737	2017-04-18	3	0.0856	55	47	8
	329	0.1591	2017-04-20	5	0.0724	75	56	19
	330	0.1913	2017-04-18	3	0.1018	43	35	8
	331	0.2198	2017-04-19	4	0.1162	91	87	4
	332	0.2637	2017-04-19	4	0.1408	36	22	14
	333	0.3654	2017-04-20	5	0.1615	90	29	61
	334	0.2941	2017-04-18	3	0.1469	71	49	22
	335	0.0698	x			0	0	0
	336	0.1808	2017-04-19	4	0.0882	52	44	8
	337	0.3195	2017-04-16	1	0.1252	60	0	60
	338	0.1953	2017-04-21	6	0.0898	48	24	24
	339	0.2534	2017-04-18	3	0.135	74	57	17
	340	0.2726	2017-04-18	3	0.1407	0
	341	0.1899	2017-04-19	4	0.0894	0
2017-04-16	342	0.2918	2017-04-21	5		0	0	0
	343	0.1038	x			0	0	0
	344	0.176	x			0	0	0
	345	0.2343	2017-04-17	1	0.0613	81	2	79
	346	0.2775	2017-04-17	1	0.1163	52	43	9
	347	0.2166	x			0	0	0
	348	0.2347	2017-04-17	1	0.074	106	15	91
	349	0.269	x			0	0	0
	350	0.2872	2017-04-18	2	0.1513	44	40	4
	351	0.1809	2017-04-20	4	0.0714	61	55	6
	352	0.1859	2017-04-21	5	0.0798	57	52	5
	353	0.2896	2017-04-19	3	0.159	89	0	89
	354	0.1902	2017-04-20	4	0.0915	75	75	0
	355	0.2979	2017-04-18	2	0.1525	38	29	9
	356	0.2378	2017-04-18	2	0.1291	95	69	26
	357	0.2267	2017-04-20	4	0.1093	41	39	2
		99.1863			46.7275	17386	13292	4094
								17386
	546
	682
	190
	121
	63
	26
	1628
				8

## Sheet: C1551 vacc
AQP2 C1551		vaccinated		eggs weighed :
0.25g larvae applied		# replete FF:	1393	plated 4 data:	381						additional replete FF
C1551 Control DATE	replete FF #	replete weight (g)	date ovipos. Began	# days post repletion for begin ovip.	egg clutch wt. (g)	Total eggs	Eggs hatched	Eggs not hatched			DATE	# ticks	Total # ticks dropped
2017-04-11	1	0.3089	2017-04-14	3	0.1252	73	65	8			2017-04-11	38	130
	2	0.2362	2017-04-16	5		0	0	0			2017-04-12	482	574
	3	0.2484	2017-04-16	5		129	0	129			2017-04-13	266	348
	4	0.3425	2017-04-14	3	0.1832	65	59	6			2017-04-14	146	228
	5	0.3278	2017-04-14	3	0.1727	42	39	3			2017-04-15	0	74
	6	0.3594	2017-04-15	4	0.1865	66	61	5			2017-04-16	0	39
	7	0.3373	2017-04-15	4	0.1736	77	52	25
	8	0.3309	2017-04-14	3	0.1846	99	84	15					1393
	9	0.275	2017-04-14	3	0.1471	100	96	4
	10	0.3275	2017-04-15	4	0.1344	49	39	10
	11	0.328	2017-04-15	4	0.15	68	59	9
	12	0.3194	2017-04-15	4	0.166	64	60	4
	13	0.28	2017-04-14	3	0.1599	60	57	3
	14	0.4149	2017-04-14	3	0.2039	75	56	19
	15	0.2811	2017-04-14	3	0.1537	74	72	2
	16	0.2964	2017-04-15	4	0.1513	108	96	12
	17	0.3129	2017-04-14	3	0.1565	62	58	4
	18	0.3282	2017-04-14	3	0.1811	59	48	11
	19	0.2739	2017-04-14	3	0.1512	48	46	2
	20	0.2839	2017-04-17	7	0.1251	68	21	47
	21	0.2922	2017-04-14	3	0.1657	38	37	1
	22	0.3046	2017-04-14	3	0.1351	86	47	39
	23	0.3277	2017-04-14	3	0.1678	95	87	8
	24	0.3183	2017-04-15	4	0.1455	59	56	3
	25	0.4167	2017-04-14	3	0.2026	97	17	80
	26	0.2734	2017-04-15	4	0.1522	48	46	2
	27	0.3239	2017-04-15	4	0.1362	74	66	8
	28	0.3291	2017-04-14	3	0.1874	77	76	1
	29	0.2335	2017-04-15	4	0.1148	91	89	2
	30	0.3351	2017-04-14	3	0.1748	64	63	1
	31	0.2732	2017-04-14	3	0.1412	81	78	3
	32	0.3181	2017-04-15	4	0.1713	96	89	7
	33	0.376	2017-04-15	4	0.2071	37	27	10
	34	0.3178	2017-04-14	3	0.1686	71	65	6
	35	0.3246	2017-04-14	3	0.1743	60	57	3
	36	0.3002	2017-04-15	4	0.1668	51	47	4
	37	0.3456	2017-04-15	4	0.1692	85	75	10
	38	0.3206	2017-04-15	4	0.173	73	71	2
	39	0.3005	2017-04-14	3	0.1575	64	55	9
	40	0.3641	2017-04-15	4	0.182	75	64	11
	41	0.3249	2017-04-14	3	0.1035	73	66	7
	42	0.3027	2017-04-16	5	0.0907	106	6	100
	43	0.2987	2017-04-15	4	0.1623	90	83	7
	44	0.3409	2017-04-15	4	0.2002	53	51	2
	45	0.3116	2017-04-14	3	0.174	56	51	5
	46	0.2604	2017-04-14	3	0.1468	66	66	0
	47	0.3113	2017-04-15	4	0.1536	54	33	21
	48	0.368	2017-04-14	3	0.0911	98	39	59
	49	0.385	2017-04-15	4	0.1985	0
	50	0.2548	2017-04-15	4	0.1473	0
	51	0.2948	2017-04-14	3	0.1313	0
	52	0.2704	2017-04-15	4	0.1468	0
	53	0.3228	2017-04-14	3	0.1849	0
	54	0.3169	2017-04-14	3		0
	55	0.3391	2017-04-14	3	0.1697	0
	56	0.2981	2017-04-14	3	0.1517	0
	57	0.2787	2017-04-14	3	0.131	0
	58	0.2619	2017-04-14	3	0.1311	0
	59	0.3602	2017-04-14	3	0.2077	0
	60	0.3161	2017-04-14	3	0.1835	0
	61	0.2948	2017-04-14	3	0.1722	0
	62	0.3599	2017-04-15	4	0.1824	0
	63	0.3588	2017-04-16	5	0.1846	0
	64	0.2708	2017-04-15	4		0
	65	0.348	2017-04-14	3		0
	66	0.3007	2017-04-14	3	0.146	0
	67	0.2856	2017-04-14	3	0.1439	0
	68	0.3274	2017-04-14	3	0.1664	0
	69	0.3492	2017-04-14	3	0.1818	0
	70	0.2218	2017-04-14	3	0.122	0
	71	0.2929	2017-04-14	3	0.1398	0
	72	0.2368	2017-04-14	3	0.1109	0
2017-04-12	73	0.3	2017-04-14	2	0.1553	42	35	7
	74	0.3571	2017-04-17	5	0.1802	42	21	21
	75	0.3527	2017-04-15	3	0.1933	36	34	2
	76	0.3215	2017-04-15	3	0.1757	53	36	17
	77	0.3318	2017-04-14	2		0	0	0
	78	0.3485	2017-04-15	3	0.1904	51	38	13
	79	0.3198	2017-04-14	2	0.1696	46	44	2
	80	0.2556	2017-04-15	3	0.1048	39	36	3
	81	0.3039	2017-04-14	2	0.1656	40	36	4
	82	0.3013	2017-04-16	4	0.161	52	33	19
	83	0.3574	2016-04-15	3	0.1779	44	38	6
	84	0.3114	2017-04-16	4	0.1178	56	1	55
	85	0.3821	2017-04-17	5	0.1544	56	53	3
	86	0.2979	2017-04-16	4	0.1443	51	48	3
	87	0.4131	2017-04-15	3	0.2013	48	41	7
	88	0.3778	2017-04-15	3	0.2121	48	40	8
	89	0.295	2017-04-14	2	0.1547	56	25	31
	90	0.3299	2017-04-16	4	0.1826	39	39	0
	91	0.2844	2017-04-16	4	0.1571	52	31	21
	92	0.2863	2017-04-15	3	0.1595	54	52	2
	93	0.2724	2017-04-15	3	0.1501	46	45	1
	94	0.3051	2017-04-14	2	0.1772	50	47	3
	95	0.3268	2017-04-15	3	0.1956	43	40	3
	96	0.3663	2017-04-14	2	0.1972	44	3	41
	97	0.3162	2017-04-15	3	0.1692	44	33	11
	98	0.2919	2017-04-16	4	0.1548	49	41	8
	99	0.3534	2017-04-15	3	0.1825	51	38	13
	100	0.3229	2017-04-15	3	0.0741	51	46	5
	101	0.2736	2017-04-15	3	0.1541	55	42	13
	102	0.2843	2017-04-15	3	0.1606	55	54	1
	103	0.3277	2017-04-16	4	0.1875	53	52	1
	104	0.2925	2017-04-16	4	0.1618	57	37	20
	105	0.3305	2017-04-14	2	0.1885	60	55	5
	106	0.3204	2017-04-16	4		50	1	49
	107	0.5035	2017-04-15	3	0.2226	65	61	4
	108	0.3301	2017-04-14	2	0.084	74	56	18
	109	0.297	2017-04-15	3	0.1179	53	0	53
	110	0.3326	2017-04-15	3	0.1963	46	43	3
	111	0.3377	2017-04-15	3	0.1608	43	21	22
	112	0.3281	2017-04-15	3	0.1729	65	23	42
	113	0.335	2017-04-15	3	0.1783	36	35	1
	114	0.3319	2017-04-16	4	0.1153	66	43	23
	115	0.2824	2017-04-15	3	0.1382	81	30	51
	116	0.3519	2017-04-15	3	0.1863	66	34	32
	117	0.3017	2017-04-15	3	0.1628	43	42	1
	118	0.3	2017-04-14	2	0.1805	70	70	0
	119	0.2445	2017-04-15	3	0.1215	38	37	1
	120	0.4227	2017-04-15	3	0.117	80	3	77
	121	0.3659	2017-04-16	4	0.1819	0
	122	0.3177	2017-04-15	3	0.167	0
	123	0.3602	2017-04-14	2	0.2061	0
	124	0.3426	2015-04-15	3	0.1948	0
	125	0.3204	2017-04-16	4	0.1821	0
	126	0.3376	2017-04-16	4	0.1535	0
	127	0.295	2017-04-15	3	0.1704	0
	128	0.3328	2017-04-15	3	0.1929	0
	129	0.2296	2017-04-16	4	0.1284	0
	130	0.3974	2017-04-15	3	0.2332	0
	131	0.3819	2017-04-15	3	0.2157	0
	132	0.3146	2017-04-15	3	0.1496	0
	133	0.3514	2017-04-15	3	0.2073	0
	134	0.3258	2017-04-15	3	0.1809	0
	135	0.3528	2017-04-15	3	0.2028	0
	136	0.2401	2017-04-15	3	0.1329	0
	137	0.3426	2017-04-15	3	0.1824	0
	138	0.3687	2017-04-15	3	0.2217	0
	139	0.2658	2017-04-15	3	0.1504	0
	140	0.3121	2017-04-15	3	0.1706	0
	141	0.3433	2017-04-15	3	0.1862	0
	142	0.2626	2017-04-16	4	0.1309	0
	143	0.2815	2017-04-15	3	0.1417	0
	144	0.3596	2017-04-15	3	0.2173	0
2017-04-13	145	0.3715	2017-04-16	3	0.1945	52	52	0
	146	0.2954	2017-04-15	2	0.0918	47	42	5
	147	0.3801	2017-04-16	3	0.1986	61	57	4
	148	0.2867	2017-04-16	3	0.1449	104	97	7
	149	0.3296	2017-04-16	3	0.1843	81	80	1
	150	0.2423	2017-04-15	2	0.1266	60	52	8
	151	0.3739	2017-04-16	3	0.2008	35	31	4
	152	0.3082	2017-04-15	2	0.0875	46	36	10
	153	0.3139	2017-04-16	3	0.176	66	64	2
	154	0.2697	2017-04-17	4	0.1408	90	84	6
	155	0.3099	2017-04-15	2	0.1889	55	24	31
	156	0.2419	2017-04-16	3	0.1181	74	72	2
	157	0.2807	2017-04-16	3	0.1671	53	53	0
	158	0.2824	2017-04-16	3	0.1627	105	97	8
	159	0.3134	2017-04-16	3	0.1665	108	70	38		g
	160	0.3667	2017-04-15	2	0.1232	77	32	45
	161	0.3129	2017-04-16	3	0.1708	51	50	1
	162	0.2684	2017-04-16	3	0.1092	80	50	30
	163	0.3799	2017-04-16	3	0.2031	86	76	10
	164	0.294	2017-04-16	3	0.1607	68	66	2
	165	0.3651	2017-04-15	2	0.1851	104	85	19
	166	0.2825	2017-04-16	3	0.1484	63	45	18
	167	0.2866	2017-04-16	3	0.1426	62	56	6
	168	0.3076	2017-04-16	3	0.1603	52	46	6
	169	0.2835	2017-04-16	3	0.1408	75	69	6
	170	0.2648	2017-04-16	3	0.1392	75	71	4
	171	0.3613	2017-04-16	3	0.188	60	57	3
	172	0.3064	2017-04-17	4	0.0716	91	28	63
	173	0.357	2017-04-15	2	0.1879	62	57	5
	174	0.346	2017-04-18	5	0.1591	61	29	32
	175	0.2818	2017-04-16	3	0.147	74	66	8
	176	0.3078	2017-04-16	3	0.1753	78	74	4
	177	0.2698	2017-04-16	3	0.1383	106	97	9
	178	0.1942	2017-04-18	5		0	0	0
	179	0.3715	x			0	0	0
	180	0.3047	2017-04-16	3	0.1677	54	52	2
	181	0.336	2017-04-15	2	0.1965	87	70	17
	182	0.2111	2017-04-17	4	0.0806	63	47	16
	183	0.1811	2017-04-17	4	0.0784	63	55	8
	184	0.3484	2017-04-17	4	0.1796	78	66	12
	185	0.3002	2017-04-16	3	0.1686	95	89	6
	186	0.2411	2017-04-16	3	0.1317	95	29	66
	187	0.4026	2017-04-16	3	0.202	79	56	23
	188	0.3237	2017-04-16	3	0.1904	78	70	8
	189	0.2158	2017-04-16	3	0.1192	85	53	32
	190	0.3577	2017-04-17	4	0.1911	85	72	13
	191	0.3362	2017-04-16	3	0.1984	49	47	2
	192	0.2503	2017-04-16	3	0.1419	89	85	4
	193	0.2977	2017-04-16	3	0.1662	71	71	0						1
	194	0.3072	2017-04-15	2	0.1657	0
	195	0.3506	2017-04-16	3	0.1677	0
	196	0.317	2017-04-16	3	0.1785	0
	197	0.3275	2017-04-16	3	0.1675	0
	198	0.3729	2017-04-15	2	0.2026	0
	199	0.3622	2017-04-15	2	0.2017	0
	200	0.2685	2017-04-17	4	0.1499	0
	201	0.3384	2017-04-16	3	0.1838	0
	202	0.3165	2017-04-16	3	0.1595	0
	203	0.3919	2017-04-16	3	0.2204	0
	204	0.434	2017-04-18	5		0
	205	0.2766	2017-04-16	3	0.1415	0
	206	0.3428	2017-04-16	3	0.1718	0
	207	0.3695	2017-04-16	3	0.2102	0
	208	0.3239	2017-04-17	4	0.1765	0
	209	0.4243	2017-04-17	4	0.1983	0
	210	0.3461	2017-04-16	3	0.2015	0
	211	0.3109	2017-04-16	3	0.1734	0
	212	0.2984	2017-04-16	3		0
	213	0.3983	2017-04-16	3	0.2306	0
	214	0.351	2017-04-16	3	0.1992	0
	215	0.3326	2017-04-16	3	0.1814	0
	216	0.2053	2017-04-17	4	0.0973	0
2017-04-14	217	0.303	2017-04-17	3	0.1739	51	51	0
	218	0.3536	2017-04-16	2	0.1745	65	54	11
	219	0.3114	2017-04-16	2	0.1755	75	61	14
	220	0.3232	2017-04-17	3	0.1808	41	38	3
	221	0.3221	2017-04-17	3	0.181	74	68	6
	222	0.4049	2017-04-18	4		0	0	0
	223	0.3172	2017-04-16	2	0.1363	53	46	7
	224	0.2852	2017-04-17	3	0.151	54	39	15
	225	0.1831	2017-04-18	4	0.0577	55	5	50
	226	0.3294	2017-04-17	3	0.1836	65	49	16
	227	0.2778	2017-04-17	3	0.1623	72	69	3
	228	0.4079	2017-04-17	3	0.1684	60	46	14
	229	0.3061	2017-04-15	1	0.1712	91	88	3
	230	0.3426	2017-04-15	1	0.1885	81	71	10
	231	0.2489	2017-04-16	2	0.1166	68	30	38
	232	0.3015	2017-04-17	3	0.1669	64	57	7
	233	0.3119	2017-04-16	2	0.176	58	55	3
	234	0.3421	2017-04-17	3	0.0428	64	54	10
	235	0.352	2017-04-16	2	0.1819	77	14	63
	236	0.195	2017-04-17	3	0.1064	53	52	1
	237	0.2727	2017-04-17	3	0.1523	51	42	9
	238	0.3651	2017-04-16	2	0.1926	72	50	22
	239	0.3235	2017-04-17	3	0.1922	47	41	6
	240	0.4102	2017-04-16	2	0.2332	64	25	39
	241	0.3102	2017-04-17	3	0.1772	67	65	2
	242	0.284	2017-04-17	3	0.1596	48	48	0
	243	0.3353	2017-04-16	2	0.2014	42	42	0
	244	0.3112	2017-04-16	2	0.1795	55	54	1
	245	0.3331	2017-04-16	2	0.2034	57	57	0
	246	0.3088	2017-04-17	3	0.1812	62	52	10
	247	0.3353	2017-04-17	3	0.1808	66	65	1
	248	0.4543	2017-04-16	2	0.162	69	13	56
	249	0.3237	2017-04-17	3	0.1772	73	69	4
	250	0.3556	2017-04-17	3	0.183	76	65	11
	251	0.3311	2017-04-17	3	0.1895	62	60	2
	252	0.3725	2017-04-17	3	0.1852	63	46	17
	253	0.3501	2017-04-17	3	0.1822	70	53	17
	254	0.2904	2017-04-17	3	0.1527	64	63	1
	255	0.2876	2017-04-17	3	0.1603	67	65	2
	256	0.3025	2017-04-17	3	0.1724	73	66	7
	257	0.3296	2017-04-17	3	0.1841	66	65	1
	258	0.2155	2017-04-18	4	0.0991	95	0	95
	259	0.2672	2017-04-17	3	0.1341	74	62	12
	260	0.2478	2017-04-18	4	0.1222	81	46	35
	261	0.3549	2017-04-17	3	0.2102	87	81	6
	262	0.2874	2017-04-16	2	0.1527	80	74	6
	263	0.2722	2017-04-17	3	0.1522	69	66	3
	264	0.3329	2017-04-18	4	0.1868	100	97	3
	265	0.283	2017-04-17	3	0.145	0
	266	0.2884	2017-04-16	2	0.1751	0
	267	0.2672	2017-04-15	1		0
	268	0.2511	2017-04-16	2	0.1393	0
	269	0.4158	2017-04-17	3	0.2077	0
	270	0.2629	2017-04-17	3	0.1269	0
	271	0.4211	2017-04-18	4	0.178	0
	272	0.3066	2017-04-17	3	0.1786	0
	273	0.2926	2017-04-16	2	0.1594	0
	274	0.2022	2017-04-18	4	0.0804	0
	275	0.2485	2017-04-17	3	0.1487	0
	276	0.2816	2017-04-17	3	0.1475	0
	277	0.2346	2017-04-18	4	0.1355	0
	278	0.2338	2017-04-17	3	0.1126	0
	279	0.2872	2017-04-17	3	0.1634	0
	280	0.2351	2017-04-16	2	0.1291	0
	281	0.3773	2017-04-17	3	0.2078	0
	282	0.471	2017-04-16	2	0.1417	0
	283	0.3988	2017-04-17	3	0.2109	0
	284	0.2917	2017-04-17	3	0.1286	0
	285	0.2692	2017-04-15	1	0.1567	0
	286	0.3404	2017-04-17	3	0.1955	0
	287	0.2432	2017-04-17	3	0.1339	0
	288	0.3413	2017-04-17	3	0.0562	0
2017-04-15	289	0.2814	2017-04-16	1	0.1548	72	18	54
	290	0.3093	2017-04-19	4	0.1788	60	56	4
	291	0.2612	2017-04-18	3	0.1404	83	77	6
	292	0.2766	2017-04-18	3	0.1524	50	47	3
	293	0.3298	2017-04-19	4	0.1867	62	53	9
	294	0.193	2017-04-18	3	0.0929	67	66	1
	295	0.2814	2017-04-19	4	0.1524	77	70	7
	296	0.3001	2017-04-18	3	0.1579	74	53	21
	297	0.2964	2017-04-18	3		0	0	0
	298	0.232	2017-04-18	3	0.1361	56	54	2
	299	0.3207	2017-04-18	3	0.1952	63	38	25
	300	0.2651	2017-04-18	3	0.1406	76	68	8
	301	0.2224	2017-04-20	5	0.0832	104	1	103
	302	0.2233	2017-04-18	3	0.118	93	79	14
	303	0.3432	2017-04-16	1	0.1245	108	0	108
	304	0.2191	2017-04-17	2	0.1113	111	110	1
	305	0.3527	2017-04-17	2	0.1979	87	79	8
	306	0.3127	2017-04-18	3	0.1804	57	43	14
	307	0.3344	x			0	0	0
	308	0.4093	2017-04-17	2	0.196	82	73	9
	309	0.2998	2017-04-17	2	0.1666	62	1	61
	310	0.2616	2017-04-19	4	0.1532	47	26	21
	311	0.3314	2017-04-20	5	0.1005	82	21	61
	312	0.3316	2017-04-17	2	0.1492	86	85	1
	313	0.3379	2017-04-18	3	0.1855	83	76	7
	314	0.3133	2017-04-18	3	0.1655	57	51	6
	315	0.3998	2017-04-18	3	0.2116	52	38	14
	316	0.2531	2017-04-18	3	0.1468	59	56	3
	317	0.2188	2017-04-19	4	0.1076	59	52	7
	318	0.0861	x			0	0	0
	319	0.3674	2017-04-18	3	0.1437	65	62	3
	320	0.2519	2017-04-16	1	0.0983	83	67	16
	321	0.2389	2017-04-19	4	0.1278	57	53	4
	322	0.1874	2017-04-19	4	0.0757	80	74	6
	323	0.3341	2017-04-17	2	0.1996	57	55	2
	324	0.3569	2017-04-17	2	0.2092	70	69	1
	325	0.3673	2017-04-18	3	0.1822	40	39	1
	326	0.3149	x			52	42	10
	327	0.3525	2017-04-18	3	0.1929	0	0	0
	328	0.2344	2017-04-18	3	0.1289	65	0	65
	329	0.311	2017-04-18	3	0.1817	104	102	2
	330	0.3285	2017-04-17	2	0.183	58	35	23
	331	0.3168	2017-04-17	2	0.1832	84	76	8
	332	0.3293	x			0	0	0
	333	0.1865	x			0	0	0
	334	0.3135	2017-04-17	2	0.1514	75	68	7
	335	0.282	2017-04-17	2	0.1528	77	74	3
	336	0.3015	2017-04-19	4	0.1668	66	62	4
	337	0.375	2017-04-18	3		0	0	0						1
	338	0.4008	2017-04-17	2	0.2281	70	70	0						1
	339	0	2017-04-18	3	0.2301	54	49	5						1
	340	0.3687	2017-04-18	3	0.2006	102	100	2						1
	341	0.2419	2017-04-19	4	0.1271	69	58	11						1
	342	0.3276	2017-04-19	4		0
	343	0.3276	x			0
	344	0.1695	2017-04-19	4	0.0716	0
	345	0.3001	2017-04-18	3	0.1728	0
	346	0.325	2017-04-18	3	0.1623	0
	347	0.269	2017-04-17	2	0.1572	0
	348	0.1628	x			0
	349	0.2322	2017-04-19	4	0.092	0
	350	0.3452	2017-04-16	1	0.1295	0
	351	0.398	2017-04-17	2	0.1871	0
	352	0.1821	2017-04-19	4	0.0818	0
2017-04-16	353	0.3052	2017-04-17	1	0.1639	72	67	5
	354	0.3319	2017-04-19	3	0.1922	58	55	3
	355	0.363	2017-04-19	3		136	0	136
	356	0.2469	2017-04-17	1	0.1134	67	39	28
	357	0.3049	2017-04-19	3	0.1487	61	58	3
	358	0.2102	2017-04-19	3	0.1215	75	66	9
	359	0.1353	x			0	0	0
	360	0.1672	2017-04-19	3	0.087	96	94	2
	361	0.2133	2017-04-19	3	0.1194	70	66	4
	362	0.3236	2017-04-18	2	0.1427	68	35	33
	363	0.3981	2017-04-17	1	0.2321	72	34	38
	364	0.3296	x			0	0	0
	365	0.3337	2017-04-19	3	0.1939	78	68	10
	366	0.1886	x		0.0611	0	0	0
	367	0.3283	2017-04-18	2	0.1964	74	47	27
	368	0.2635	2017-04-19	3	0.1413	70	43	27
	369	0.3449	2017-04-19	3	0.1952	47	36	11
	370	0.3901	2017-04-18	2	0.2498	51	43	8
	371	0.3308	2017-04-17	1	0.1893	70	45	25
	372	0.2162	2017-04-19	3	0.1234	50	49	1
	373	0.3883	2017-04-18	2	0.1885	50	47	3
	374	0.255	2017-04-19	3	0.0788	50	45	5
	375	0.3259	x			0	0	0
	376	0.3111	2017-04-19	3	0.1885	71	66	5
	377	0.2804	2017-04-19	3	0.1433	79	53	26
	378	0.3294	2017-04-19	3	0.1855	80	26	54
	379	0.2213	2017-04-18	2	0.1256	54	50	4
	380	0.3517	x			0	0	0
	381	0.3131	2017-04-20	4	0.1105	70	49	21
						0
		117.892			56.7202	17363	13421	3942
								17363
		130
		574
		348
		228
		74
		39
		1393
				8

## Sheet: C1553 vacc
AQP2 C1553		vaccinated		eggs weighed :
0.25g larvae applied		# replete FF:	1026; 375 plated for data							additional replete FF
C1553 Control DATE	replete FF #	replete weight (g)	date ovipos. Began	# days post repletion for begin ovip.	egg clutch wt. (g)	Total eggs	Eggs hatched	Eggs not hatched		DATE	# ticks	Total # ticks dropped
2017-04-11	1	0.2769	2017-04-14	3	0.1574	101	74	27		2017-04-11	32	124
	2	0.34	2017-04-14	3	0.1982	123	118	5		2017-04-12	254	346
	3	0.3646	2017-04-14	3	0.1919	120	111	9		2017-04-13	178	260
	4	0.2651	2017-04-15	4	0.1239	105	88	17		2017-04-14	97	179
	5	0.3525	2017-04-14	3	0.1933	125	122	3		2017-04-15	10	92
	6	0.3774	2017-04-14	3	0.1989	76	64	12		2017-04-16	0	25
	7	0.2556	2017-04-15	4	0.1251	82	81	1
	8	0.3	2017-04-15	4	0.1735	85	82	3				1026	total all repletes
	9	0.2209	2017-04-15	4	0.1263	74	62	12
	10	0.2785	2017-04-14	3	0.1462	96	94	2
	11	0.2858	2017-04-15	4	0.154	82	51	31
	12	0.2464	2017-04-15	4	0.1381	70	66	4
	13	0.2946	2017-04-14	3	0.1517	85	76	9
	14	0.3267	2017-04-15	4	0.1857	64	52	12
	15	0.2607	2017-04-15	4	0.1414	69	68	1
	16	0.25	2017-04-15	4	0.135	61	58	3
	17	0.3265	2017-04-14	3	0.1934	61	60	1
	18	0.296	2017-04-16	5	0.1218	68	35	33
	19	0.3585	2017-04-14	3	0.1988	62	61	1
	20	0.2967	2017-04-14	3	0.18	67	63	4
	21	0.3474	2017-04-15	4	0.2065	107	103	4
	22	0.3075	2017-04-14	3	0.1758	62	59	3
	23	0.2645	2017-04-15	4	0.1458	62	57	5
	24	0.2835	2017-04-14	3	0.1608	78	57	21
	25	0.3416	2017-04-14	3	0.1687	74	61	13
	26	0.3277	2017-04-14	3	0.1799	63	60	3
	27	0.2817	2017-04-15	4	0.1243	89	71	18
	28	0.3054	2017-04-14	3	0.1635	68	65	3
	29	0.281	2017-04-15	4	0.152	85	79	6
	30	0.2975	2017-04-14	3	0.1517	49	42	7
	31	0.3348	2017-04-15	4	0.1729	71	62	9
	32	0.2863	2017-04-14	3	0.1767	63	61	2
	33	0.3353	2017-04-15	4	0.184	75	72	3
	34	0.3963	2017-04-14	3	0.1802	93	88	5
	35	0.2994	2017-04-15	4	0.1781	67	63	4
	36	0.3906	2017-04-14	3	x	0	0	0
	37	0.2276	2017-04-15	4	0.1163	85	82	3
	38	0.3073	2017-04-14	3	0.1766	77	62	15
	39	0.2925	2017-04-15	4	0.1578	90	21	69
	40	0.3245	2017-04-15	4	0.1079	67	63	4
	41	0.2961	2017-04-14	3	0.1585	88	81	7
	42	0.3176	2017-04-14	3	0.1726	77	74	3
	43	0.3043	2017-04-14	3	0.1597	75	70	5
	44	0.2926	2017-04-15	4	0.1541	63	48	15
	45	0.3004	2017-04-15	4	0.1801	70	68	2
	46	0.3256	2017-04-15	4	0.1726	124	122	2
	47	0.3607	2017-04-14	3	0.2152	52	51	1
	48	0.2455	2017-04-15	4	0.1282	65	52	13
	49	0.3598	2017-04-14	3	0.1917	0
	50	0.3653	2017-04-14	3	0.2145	0
	51	0.2863	2017-04-14	3	0.1363	0
	52	0.2852	2017-04-15	4	0.1517	0
	53	0.2565	2017-04-14	3	0.1515	0
	54	0.3138	2017-04-15	4	0.1762	0
	55	0.2562	2017-04-16	5	0.1332	0
	56	0.3248	2017-04-14	3	0.1891	0
	57	0.4117	2017-04-14	3	0.2091	0
	58	0.2956	2017-04-15	4	0.1722	0
	59	0.3144	2017-04-14	3	0.159	0
	60	0.3321	2017-04-14	3	0.161	0
	61	0.2807	2017-04-15	4	0.1541	0
	62	0.2907	2017-04-14	3	0.1376	0
	63	0.3505	2017-04-14	3	0.1968	0
	64	0.3264	2017-04-14	3	0.1725	0
	65	0.2763	2017-04-15	4	0.1531	0
	66	0.3244	2017-04-14	3	0.1118	0
	67	0.3286	2017-04-15	4	0.1661	0
	68	0.319	2017-04-14	3	0.1807	0
	69	0.2799	2017-04-15	4	0.1666	0
	70	0.2879	2017-04-14	3	0.1684	0
	71	0.2365	2017-04-15	4	0.1193	0
	72	0.2671	2017-04-15	4	0.1473	0
2017-04-12	73	0.3384	2017-04-15	3	0.1876	68	65	3
	74	0.2483	2017-04-16	4	0.1333	62	58	4
	75	0.2977	2017-04-15	3	0.158	55	51	4
	76	0.244	2017-04-15	3	0.0848	94	10	84
	77	0.3137	2017-04-16	4	0.1555	66	41	25
	78	0.3585	2017-04-15	3	0.1984	69	66	3
	79	0.3539	2017-04-15	3	0.2013	75	42	33
	80	0.3301	2017-04-15	3	0.1923	56	53	3
	81	0.3805	2017-04-14	2	0.2186	62	59	3
	82	0.3351	2017-04-15	3	0.1665	74	70	4
	83	0.3143	2017-04-16	4	0.1533	74	69	5
	84	0.3968	2017-04-15	3	0.1724	86	15	71
	85	0.2806	2017-04-14	2	0.1648	74	69	5
	86	0.3357	2017-04-14	2	0.1414	87	18	69
	87	0.3253	2017-04-14	2	0.185	92	84	8
	88	0.3371	2017-04-15	3	0.2085	61	54	7
	89	0.3144	2017-04-14	2	0.1594	89	78	11
	90	0.3087	2017-04-15	3	0.1736	93	53	40
	91	0.3485	2017-04-16	4	0.2041	79	75	4
	92	0.3383	2017-04-15	3	0.2033	73	46	27
	93	0.3248	2017-04-14	2	0.173	129	102	27
	94	0.3112	2017-04-15	3	0.1919	67	57	10
	95	0.3173	2017-04-15	3	0.1761	65	62	3
	96	0.2779	2017-04-14	2	0.1591	76	62	14
	97	0.3376	2017-04-14	2	0.1089	79	69	10
	98	0.2566	2017-04-15	3	0.1368	78	68	10
	99	0.3413	x			0	0	0
	100	0.401	2017-04-15	3	0.2394	66	62	4
	101	0.2949	2017-04-15	3	0.1658	66	66	0
	102	0.3514	2017-04-17	5	0.1512	71	37	34
	103	0.2596	2017-04-15	3	0.1437	63	59	4
	104	0.3343	2017-04-15	3	0.1918	67	37	30
	105	0.41	2017-04-15	3	0.2308	89	77	12
	106	0.332	2017-04-16	4	0.1669	92	65	27
	107	0.4612	2017-04-16	4	0.2262	70	48	22
	108	0.3242	2017-04-15	3	0.1809	82	34	48
	109	0.2879	2017-04-15	3	0.1657	77	36	41
	110	0.277	2017-04-15	3	0.1633	84	78	6
	111	0.3285	2017-04-15	3	0.1837	96	92	4
	112	0.3523	2017-04-15	3	0.2062	99	64	35
	113	0.3583	2017-04-15	3	0.1908	121	110	11
	114	0.3113	2017-04-16	4	0.1587	84	66	18
	115	0.3214	2017-04-15	3	0.1662	119	100	19
	116	0.3812	2017-04-14	2	0.17	60	59	1
	117	0.3235	2017-04-14	2	0.1968	77	68	9
	118	0.258	2017-04-15	3	0.14	70	68	2
	119	0.3139	2017-04-16	4	0.1786	64	54	10
	120	0.3456	2017-04-14	2	0.2087	57	49	8
	121	0.4131	2017-04-15	3	0.2245	78	59	19
	122	0.3524	2017-04-15	3	0.2079	0
	123	0.2086	2017-04-15	3	0.12	0
	124	0.3053	2017-04-15	3	0.1725	0
	125	0.245	2017-04-15	3	0.1364	0
	126	0.3855	2017-04-14	2	0.2372	0
	127	0.2459	2017-04-15	3	0.1385	0
	128	0.3344	2017-04-14	2	0.1845	0
	129	0.3362	2017-04-15	3	0.1891	0
	130	0.357	2017-04-15	3	0.2124	0
	131	0.2704	2017-04-15	3	0.1426	0
	132	0.3435	2017-04-16	4	0.1392	0
	133	0.4021	x			0
	134	0.3481	2017-04-16	4	0.1961	0
	135	0.332	2017-04-15	3	0.1075	0
	136	0.3101	2017-04-15	3	0.1738	0
	137	0.2946	2017-04-16	4	0.1674	0
	138	0.3432	2017-04-14	2	0.2016	0
	139	0.2986	2017-04-15	3	0.1523	0
	140	0.3418	2017-04-16	4	0.1944	0
	141	0.2971	2017-04-15	3	0.1707	0
	142	0.3058	2017-04-15	3	0.1716	0
	143	0.3074	2017-04-15	3	0.1871	0
	144	0.3774	2017-04-16	4	0.192	0
2017-04-13	145	0.269	2017-04-14	1	0.1557	68	67	1
	146	0.3026	2017-04-15	2	0.1775	41	38	3
	147	0.286	2017-04-16	3	0.153	43	29	14
	148	0.3862	2017-04-16	3	0.1949	56	54	2
	149	0.3372	2017-04-16	3	0.1758	39	36	3
	150	0.2881	2017-04-16	3	0.1654	36	34	2
	151	0.3322	2017-04-16	3	0.1958	50	50	0
	152	0.2482	2017-04-16	3	0.1436	70	70	0
	153	0.3453	2017-04-16	3	0.2079	53	51	2
	154	0.2062	2017-04-17	4	0.0843	47	0	47
	155	0.2276	2017-04-18	5	0.1095	61	50	11
	156	0.3208	2017-04-16	3	0.1853	62	58	4
	157	0.2788	2017-04-16	3	0.1412	64	62	2
	158	0.2575	2017-04-16	3	0.1394	51	50	1
	159	0.34	2017-04-16	3	0.1623	54	54	0	g
	160	0.351	2017-04-16	3	0.2003	52	47	5
	161	0.3493	2017-04-16	3	0.2015	559	554	5
	162	0.3469	2017-04-16	3	0.1964	47	35	12
	163	0.3506	2017-04-16	3	0.1961	54	34	20
	164	0.3142	2017-04-16	3	0.173	42	36	6
	165	0.3824	2017-04-16	3	0.2013	35	30	5
	166	0.3253	2017-04-16	3	0.18	50	47	3
	167	0.3152	2017-04-16	3	0.1727	48	45	3
	168	0.3091	2017-04-16	3	0.1716	35	33	2
	169	0.3177	2017-04-16	3	0.169	40	37	3
	170	0.3597	2017-04-16	3	0.2019	47	43	4
	171	0.3489	2017-04-16	3	0.2112	53	48	5
	172	0.2516	2017-04-16	3	0.144	39	36	3
	173	0.3616	2017-04-16	3	0.1959	54	53	1
	174	0.2684	2017-04-16	3	0.1494	40	16	24
	175	0.3001	2017-04-16	3	0.1216	53	29	24
	176	0.3974	2017-04-16	3	0.2033	44	25	19
	177	0.3003	2017-04-15	2	0.1622	30	29	1
	178	0.3759	2017-04-17	4	0.2067	47	39	8
	179	0.3466	2017-04-16	3	0.1656	71	2	69
	180	0.3134	2017-04-16	3	0.1654	57	52	5
	181	0.3096	2017-04-19	6	0.1514	53	48	5
	182	0.2939	2017-04-16	3	0.1531	76	58	18
	183	0.3757	2017-04-16	3	0.2246	71	65	6
	184	0.2832	2017-04-15	2	0.1673	45	40	5
	185	0.3366	2017-04-16	3	0.1979	54	53	1
	186	0.3444	2017-04-16	3	0.1825	91	88	3
	187	0.3258	2017-04-16	3	0.1848	63	50	13
	188	0.3604	2017-04-16	3	0.1895	64	41	23
	189	0.3233	2017-04-16	3	0.1877	59	57	2
	190	0.3156	2017-04-16	3	0.1653	51	49	2
	191	0.1996	x			0	0	0
	192	0.2756	2017-04-16	3	0.1331	39	37	2
	193	0.3378	2017-04-16	3	0.1682	65	30	35
	194	0.3307	2017-04-16	3	0.1784	0
	195	0.3599	2017-04-16	3	0.203	0
	196	0.2675	2017-04-16	3	0.1377	0
	197	0.3661	2017-04-16	3	0.2015	0
	198	0.3202	2017-04-16	3	0.1683	0
	199	0.3948	2017-04-15	2	0.1776	0
	200	0.3058	2017-04-16	3	0.1851	0
	201	0.3319	2017-04-15	2	0.1767	0
	202	0.3201	2017-04-16	3	0.1748	0
	203	0.2743	2017-04-16	3	0.1506	0
	204	0.3246	2017-04-16	3	0.1644	0
	205	0.2905	2017-04-16	3	0.1598	0
	206	0.3173	2017-04-15	2	0.1539	0
	207	0.3318	2017-04-15	2	0.1779	0
	208	0.2654	2017-04-16	3	0.1463	0
	209	0.297	2017-04-16	3	0.1517	0
	210	0.3002	2017-04-19	6	0.1078	0
	211	0.28	2017-04-16	3	0.1669	0
	212	0.2896	2017-04-15	2	0.1633	0
	213	0.2464	2017-04-16	3	0.1226	0
	214	0.273	2017-04-15	2	0.1097	0
	215	0.2088	2017-04-17	4	0.1017	0
	216	0.3338	2017-04-16	3	0.1888	0
2017-04-14	217	0.3167	2017-04-17	3	0.1853	71	62	9
	218	0.2993	2017-04-17	3	0.1657	59	41	18
	219	0.2651	2017-04-18	4	0.134	82	71	11
	220	0.3074	2017-04-16	2	0.1759	69	63	6
	221	0.2842	2017-04-17	3	0.155	48	45	3
	222	0.303	2017-04-17	3	0.1592	57	43	14
	223	0.3007	2017-04-15	1	0.1462	80	59	21
	224	0.2855	2017-04-16	2	0.1515	42	29	13
	225	0.3056	2017-04-17	3	0.1766	68	50	18
	226	0.3354	2017-04-17	3	0.1963	64	64	0
	227	0.2619	2017-04-17	3	0.1558	56	55	1
	228	0.2748	2017-04-17	3	0.1691	50	46	4
	229	0.3101	2017-04-17	3	0.1684	82	70	12
	230	0.273	2017-04-16	2	0.0676	44	39	5
	231	0.2955	2017-04-17	3	0.1509	61	56	5
	232	0.2901	2017-04-16	2	0.1641	62	57	5
	233	0.2227	2017-04-17	3	0.1061	57	57	0
	234	0.325	2017-04-17	3	0.1797	75	71	4
	235	0.3205	2017-04-17	3	0.1708	62	55	7
	236	0.3124	2017-04-18	4	0.1624	75	61	14
	237	0.2615	2017-04-17	3	0.1411	72	63	9
	238	0.2732	2017-04-17	3	0.1376	79	71	8
	239	0.3769	2017-04-16	2	0.2017	66	63	3
	240	0.3561	2017-04-17	3	0.2127	74	67	7
	241	0.3402	2017-04-17	3	0.1795	71	68	3
	242	0.3132	2017-04-17	3	0.16	72	58	14
	243	0.3135	2017-04-17	3	0.1839	68	66	2
	244	0.2975	2017-04-16	2	0.1705	49	46	3
	245	0.3247	2017-04-17	3	0.191	71	67	4
	246	0.3098	2017-04-16	2	0.1745	74	66	8
	247	0.2449	2017-04-17	3	0.1372	154	55	99
	248	0.2495	2017-04-17	3	0.133	70	62	8
	249	0.2581	2017-04-16	2	0.1438	73	62	11
	250	0.2608	2017-04-17	3	0.1348	64	58	6
	251	0.3248	2017-04-16	2	0.1632	67	63	4
	252	0.2892	2017-04-17	3	0.1133	80	76	4
	253	0.3613	2017-04-17	3	0.2063	60	59	1
	254	0.3313	2017-04-17	3	0.1968	67	64	3
	255	0.3113	2017-04-17	3	0.1663	81	76	5
	256	0.3437	2017-04-17	3	0.2056	74	70	4
	257	0.3385	2017-04-16	2	0.1751	83	68	15
	258	0.3433	2017-04-18	4	0.2051	67	62	5
	259	0.3078	2017-04-18	4	0.1703	0
	260	0.3098	2017-04-17	3	0.1749	0
	261	0.2852	2017-04-17	3	0.1706	0
	262	0.2568	2017-04-17	3	0.1471	0
	263	0.2803	2017-04-17	3	0.1621	0
	264	0.294	2017-04-17	3	0.1516	0
	265	0.3207	2017-04-17	3	0.1943	0
	266	0.3583	2017-04-16	2	0.2127	0
	267	0.3587	2017-04-16	2	0.17	0
	268	0.3397	2017-04-16	2	0.203	0
	269	0.3525	2017-04-17	3	0.1383	0
	270	0.2802	2017-04-17	3	0.2481	0
	271	0.4206	2017-04-16	2	0.1967	0
	272	0.4965	2017-04-15	1	0.1586	0
	273	0.2874	2017-04-16	2	0.1767	0
	274	0.3123	2017-04-16	2	0.1436	0
	275	0.2582	2017-04-17	3	0.2029	0
	276	0.3457	2017-04-17	3	0.1943	0
	277	0.3313	2017-04-17	3	0.1666	0
	278	0.3139	2017-04-18	4	0.116	0
	279	0.2043	2017-04-17	3	0.2406	0
	280	0.4179	2017-04-16	2	0.2067	0
	281	0.3542	2017-04-16	2	0.1453	0
	282	0.2522	2017-04-17	3	0.1116	0
	283	0.2139	2017-04-16	2	0.1643	0
	284	0.3161	2017-04-16	2	0.1478	0
	285	0.2567	2017-04-19	5	0.1186	0
	286	0.2767	2017-04-17	3	0.2539	0
	287	0.3392	2017-04-18	4	0.0556	0
	288	0.2442	2017-04-18	4	0.1408	0
2017-04-15	289	0.2706	2017-04-19	4	0.1442	64	60	4
	290	0.3126	2017-04-17	2	0.1816	59	0	59
	291	0.2455	2017-04-18	3	0.1467	48	21	27
	292	0.3039	2017-04-17	2	0.1813	96	91	5
	293	0.3438	2017-04-19	4	0.2012	68	62	6
	294	0.3451	2017-04-17	2	0.0233	96	76	20
	295	0.3323	2017-04-18	3	0.1892	68	27	41
	296	0.2988	2017-04-19	4	0.1611	81	77	4
	297	0.2926	2017-04-17	2	0.1711	64	60	4
	298	0.324	2017-04-18	3	0.1815	55	51	4
	299	0.2834	2017-04-17	2	0.1589	79	59	20
	300	0.2441	2017-04-19	4	0.1285	70	54	16
	301	0.2185	2017-04-19	4	0.0992	42	35	7
	302	0.2933	2017-04-18	3	0.1651	43	42	1
	303	0.2993	2017-04-19	4	0.1712	35	25	10
	304	0.3156	2017-04-16	1	0.1845	63	49	14
	305	0.3347	2017-04-19	4	0.1795	75	66	9
	306	0.2869	2017-04-17	2	0.1713	41	40	1
	307	0.2105	2017-04-19	4		0	0	0
	308	0.2708	2017-04-19	4	0.1593	61	57	4
	309	0.2521	2017-04-17	2	0.1517	56	49	7
	310	0.3107	2017-04-18	3	0.1981	71	68	3
	311	0.1988	2017-04-16	1	0.0292	0	0	0
	312	0.2943	2017-04-19	4	0.0333	0	0	0
	313	0.2805	2017-04-19	4	0.1482	70	1	69
	314	0.3454	2017-04-17	2	0.2106	128	123	5
	315	0.2951	2017-04-16	1	0.1367	56	52	4
	316	0.2428	2017-04-18	3	0.1284	59	59	0
	317	0.309	2017-04-18	3	0.1739	90	80	10
	318	0.3008	2017-04-18	3	0.167	79	69	10
	319	0.1818	2017-04-18	3	0.0948	53	51	2
	320	0.2959	2017-04-18	3	0.1591	64	28	36
	321	0.2864	2017-04-18	3	0.1686	97	93	4
	322	0.3403	2017-04-18	3	0.0745	98	96	2
	323	0.2647	2017-04-19	4	0.1384	54	44	10
	324	0.2901	2017-04-18	3	0.1634	67	44	23
	325	0	2017-04-16	1	0.1902	109	79	30
	326	0.2798	2017-04-18	3	0.166	57	55	2
	327	0.3472	2017-04-18	3	0.2097	59	43	16
	328	0.3936	2017-04-16	1	0.1855	71	54	17
	329	0.2923	2017-04-16	1	0.013	0	0	0
	330	0.2789	2017-04-18	3	0.1387	97	89	8
	331	0.2034	x			0	0	0
	332	0.3378	2017-04-17	2	0.1949	0	0	0
	333	0.215	2017-04-18	3	0.1161	68	6	62
	334	0.3325	2017-04-18	3	0.1936	69	64	5
	335	0.2758	2017-04-18	3	0.1303	67	21	46
	336	0.3856	2017-04-18	3	0.249	95	45	50
	337	0.3202	2017-04-17	2	0.1885	69	40	29
	338	0.3415	2017-04-18	3	-0.2256	0
	339	0.323	2017-04-18	3	0.1931	0
	340	0.2599	2017-04-19	4	0.1426	0
	341	0.1656	2017-04-16	1		0
	342	0.2756	2017-04-17	2	0.1487	0
	343	0.3251	2017-04-18	3	0.1819	0
	344	0.2387	2017-04-18	3	0.1104	0
	345	0.3245	2017-04-18	3	0.1658	0
	346	0.2344	2017-04-19	4		0
	347	0.3307	2017-04-18	3	0.2001	0
	348	0.2992	2017-04-18	3	0.1658	0
	349	0.3421	2017-04-16	1	0.1784	0
	350	0.3592	2017-04-18	3	0.1797	0
	351	0.3355	2017-04-17	2	0.1915	0
	352	0.3053	2017-04-18	3	0.182	0
	353	0.2766	2017-04-18	3	0.1511	0
	354	0.3052	2017-04-19	4	0.1781	0
	355	0.2658	2017-04-16	1	0.1454	0
	356	0.3012	x			0
	357	0.2205	2017-04-18	3	0.1312	0
	358	0.3412	2017-04-19	4	0.2006	0
	359	0.2734	2017-04-18	3	0.1632	0
	360	0.3392	2017-04-18	3	0.1857	0
2017-04-16	361	0.3013	2017-04-18	2	0.1659	59	31	28
	362	0.1863	2017-04-20		0.094	65	1	64
	363	0.3366	2017-04-20		0.118	67	15	52
	364	0.2563	2017-04-19	3	0.0987	76	12	64
	365	0.2362	2017-04-18	2	0.1344	56	28	28
	366	0.2895	2017-04-18	2	0.1778	55	54	1
	367	0.2845	2017-04-18	2	0.1483	60	29	31
	368	0.3008	2017-04-18	2	0.1458	50	46	4
	369	0.2686	2017-04-17	1	0.0726	66	13	53
	370	0.3381	2017-04-18	2	0.181	57	17	40
	371	0.2746	2017-04-18	2	0.1436	67	56	11
	372	0.2679	2017-04-20		0.1526	65	61	4
	373	0.3193	2017-04-19	3	0.1911	87	75	12
	374	0.2627	2017-04-19	3	0.1508	56	49	7
	375	0.4215	2017-04-18	2	0.1982	55	45	10
		115.193			60.0319	17325	14094	3231
								17325
	124
	346
	260
	179
	92
	25
	1026
				8

## Sheet: C1554 vacc
AQP2 C1554		vaccinated		eggs weighed :
0.25g larvae applied		# replete FF:	1212, 385 plated for data								additional replete FF
C1554 Control DATE	replete FF #	replete weight (g)	date ovipos. Began	# days post repletion for begin ovip.	egg clutch wt. (g)	Total eggs	Eggs hatched	Eggs not hatched			DATE	# ticks	Total # ticks dropped
2017-04-11	1	0.3051	2017-04-14	3	0.1647	52	51	1			2017-04-11	64	156
	2	0.3075	2017-04-15	4	0.1883	47	44	3			2017-04-12	311	403
	3	0.3245	2017-04-14	3	0.1733	61	54	7			2017-04-13	228	310
	4	0.3679	2017-04-15	4	0.1554	52	42	10			2017-04-14	143	225
	5	0.2774	2017-04-14	3	0.1505	50	45	5			2017-04-15	0	72
	6	0.2703	2017-04-15	4	0.1454	53	52	1			2017-04-16	0	46
	7	0.3299	2017-04-14	3	0.1651	35	30	5
	8	0.3378	2017-04-15	4	0.1818	49	2	47					1212	Total all repletes dropped
	9	0.3606	2017-04-14	3	0.1937	81	33	48
	10	0.2873	2017-04-14	3	0.1564	57	57	0
	11	0.2536	2017-04-14	3	0.1507	39	39	0
	12	0.3001	2017-04-14	3	0.1607	52	30	22
	13	0.2567	2017-04-15	4	0.1051	59	53	6
	14	0.3586	2017-04-14	3	0.2026	56	50	6
	15	0.2753	2017-04-14	3	0.1483	44	41	3
	16	0.2685	2017-04-14	3	0.1398	61	57	4
	17	0.4022	2017-04-15	4	0.2278	42	27	15
	18	0.2747	2017-04-14	3	0.1385	45	26	19
	19	0.317	2017-04-14	3	0.1813	65	58	7
	20	0.2911	2017-04-14	3	0.1654	79	73	6
	21	0.3048	2017-04-14	3	0.1616	73	67	6
	22	0.2923	2017-04-15	4	0.1731	55	51	4
	23	0.2775	2017-04-14	3	0.1616	62	56	6
	24	0.2887	x			0	0	0
	25	0.2886	2017-04-15	4	0.1585	54	42	12
	26	0.267	2017-04-14	3	0.1278	47	42	5
	27	0.2745	2017-04-14	3	0.1512	43	43	0
	28	0.2619	2017-04-14	3	0.1467	95	87	8
	29	0.2279	2017-04-14	3	0.1281	60	55	5
	30	0.2899	2017-04-14	3	0.1613	59	48	11
	31	0.3306	2017-04-14	3		0	0	0
	32	0.3184	2017-04-14	3	0.1845	60	57	3
	33	0.4005	2017-04-15	4	0.1598	55	45	10
	34	0.2759	2017-04-14	3		55	52	3
	35	0.3317	2017-04-15	4	0.1878	54	47	7
	36	0.3346	2017-04-14	3	0.1815	41	36	5
	37	0.347	2017-04-16	5	0.1834	54	42	12
	38	0.2735	2017-04-14	3	0.1432	62	60	2
	39	0.3546	2017-04-15	4	0.1874	66	54	12
	40	0.3752	2017-04-17	6	0.1415	57	52	5
	41	0.3484	2017-04-14	3	0.1407	53	39	14
	42	0.2908	2017-04-14	3	0.1446	54	54	0
	43	0.324	2017-04-14	3	0.1914	45	42	3
	44	0.3427	2017-04-14	3	0.1817	74	68	6
	45	0.2397	2017-04-14	3	0.1376	43	41	2
	46	0.2897	2017-04-14	3	0.1537	36	28	8
	47	0.2586	2017-04-14	3	0.1396	51	41	10
	48	0.368	2017-04-15	4	0.178	58	48	10
	49	0.3174	2017-04-14	3	0.1245	44	37	7
	50	0.2941	2017-04-14	3	0.1621	0
	51	0.3568	2017-04-15	4	0.2019	0
	52	0.4045	2017-04-14	3	0.2107	0
	53	0.3752	2017-04-14	3	0.1912	0
	54	0.3202	2017-04-15	4	0.188	0
	55	0.3872	2017-04-14	3	0.2074	0
	56	0.3212	2017-04-14	3	0.1729	0
	57	0.3402	2017-04-14	3	0.1644	0
	58	0.3612	2017-04-14	3	0.1815	0
	59	0.3513	2017-04-14	3	0.2059	0
	60	0.3651	2017-04-14	3	0.1903	0
	61	0.2069	2017-04-15	4	0.1141	0
	62	0.3659	2017-04-14	3	0.1796	0
	63	0.3778	2017-04-14	3	0.1392	0
	64	0.3022	2017-04-14	3	0.1434	0
	65	0.2978	2017-04-14	3	0.1768	0
	66	0.2872	2017-04-14	3	0.1498	0
	67	0.372	2017-04-14	3	0.2027	0
	68	0.3254	2017-04-14	3	0.1777	0
	69	0.2393	2017-04-15	4	0.1338	0
	70	0.3524	2017-04-15	4	0.2001	0
	71	0.3165	2017-04-14	3	0.1805	0
	72	0.3315	2017-04-14	3	0.1827	0
2017-04-12	73	0.354	2017-04-15	3	0.1597	62	58	4
	74	0.3398	2017-04-16	4	0.1869	80	78	2
	75	0.2533	2017-04-15	3	0.1275	101	97	4
	76	0.3329	2017-04-15	3	0.1907	56	54	2
	77	0.2853	2017-04-15	3	0.1441	63	38	25
	78	0.3172	2017-04-14	2	0.1816	84	70	14
	79	0.3028	x			0	0	0
	80	0.352	2017-04-14	2	0.1824	96	89	7
	81	0.3258	2017-04-16	4	0.1546	114	102	12
	82	0.3153	2017-04-17	5	0.1274	64	51	13
	83	0.3888	2017-04-14	2	0.1909	62	61	1
	84	0.3394	2017-04-14	2		128	6	122
	85	0.3768	2017-04-15	3	0.1538	58	6	52
	86	0.3838	2017-04-14	2	0.201	83	56	27
	87	0.3161	2017-04-15	3	0.1902	113	113	0
	88	0.3303	2017-04-15	3	0.178	64	51	13
	89	0.3989	2017-04-15	3	0.1543	102	93	9
	90	0.4032	2017-04-15	3	0.2197	60	57	3
	91	0.2364	2017-04-16	4	0.1151	60	55	5
	92	0.317	2017-04-16	4	0.1763	64	55	9
	93	0.3745	2017-04-14	2	0.1752	67	26	41
	94	0.3798	2017-04-14	2	0.1709	50	40	10
	95	0.2728	2017-04-15	3	0.1549	67	66	1
	96	0.3309	2017-04-15	3	0.1871	91	86	5
	97	0.3341	2017-04-14	2	0.1964	74	70	4
	98	0.3685	2017-04-15	3	0.1917	51	48	3
	99	0.3333	2017-04-15	3	0.1765	71	63	8
	100	0.2934	2017-04-15	3	0.1676	86	68	18
	101	0.3433	2017-04-14	2	0.1923	66	44	22
	102	0.3073	2017-04-16	4		0	0	0
	103	0.2964	2017-04-15	3	0.1575	81	76	5
	104	0.3995	2017-04-14	2	0.1679	75	67	8
	105	0.3678	2017-04-15	3	0.2027	108	99	9
	106	0.2493	2017-04-15	3	0.1451	76	75	1
	107	0.3307	2017-04-15	3	0.1151	57	50	7
	108	0.3228	2017-04-16	4	0.1582	43	41	2
	109	0.3366	2017-04-14	2	0.1848	75	73	2
	110	0.3095	2017-04-18	6	0.0757	78	42	36
	111	0.3006	2017-04-15	3	0.1506	73	64	9
	112	0.2634	2017-04-16	4	0.1462	77	61	16
	113	0.2781	2017-04-17	5	0.1572	66	62	4
	114	0.4066	2017-04-15	3		89	0	89
	115	0.367	2017-04-14	2	0.1769	87	84	3
	116	0.3355	2017-04-16	4	0.1979	39	34	5
	117	0.2917	2017-04-14	2	0.155	66	55	11
	118	0.3331	2017-04-15	3	0.1773	71	63	8
	119	0.3855	2017-04-15	3	0.1837	103	85	18
	120	0.2501	2017-04-16	4	0.1394	53	48	5
	121	0.324	2017-04-15	3	0.171	58	48	10
	122	0.3567	2017-04-14	2	0.2154	0
	123	0.2895	2017-04-16	4	0.1468	0
	124	0.369	2017-04-14	2	0.0524	0
	125	0.3422	2017-04-15	3	0.1702	0
	126	0.2938	2017-04-16	4	0.1559	0
	127	0.2648	2017-04-15	3	0.1398	0
	128	0.3741	2017-04-15	3	0.2056	0
	129	0.2363	2017-04-15	3	0.1071	0
	130	0.3058	2017-04-15	3	0.1581	0
	131	0.3325	2017-04-16	4	0.1905	0
	132	0.4322	2017-04-14	2	0.2044	0
	133	0.305	2017-04-15	3	0.1678	0
	134	0.3794	2017-04-15	3	0.1876	0
	135	0.3189	2017-04-15	3	0.1793	0
	136	0.3533	2017-04-15	3	0.1941	0
	137	0.3299	2017-04-15	3	0.1763	0
	138	0.4364	2017-04-15	3	0.2452	0
	139	0.4546	2017-04-15	3	0.1939	0
	140	0.3936	2017-04-15	3	0.1673	0
	141	0.3399	2017-04-14	2	0.1433	0
	142	0.28	2017-04-15	3	0.1454	0
	143	0.3433	2017-04-15	3	0.1983	0
	144	0.3659	2017-04-15	3	0.1879	0
2017-04-13	145	0.4263	2017-04-16	3	0.2401	65	49	16
	146	0.3546	2017-04-16	3	0.2218	50	42	8
	147	0.3257	2017-04-16	3	0.1785	61	58	3
	148	0.2799	2017-04-16	3	0.1501	61	51	10
	149	0.2752	2017-04-15	2	0.1582	50	24	26
	150	0.2458	2017-04-16	3	0.122	57	55	2
	151	0.306	2017-04-17	4	0.1778	36	31	5
	152	0.3273	2017-04-16	3	0.1679	49	47	2
	153	0.3549	2017-04-17	4	0.1463	54	54	0
	154	0.3257	2017-04-16	3	0.1788	66	65	1
	155	0.3428	2017-04-16	3	0.1997	57	54	3
	156	0.3303	2017-04-17	4	0.0869	45	35	10
	157	0.3466	2017-04-15	2	0.195	55	45	10
	158	0.2327	2017-04-16	3	0.1306	46	36	10
	159	0.3026	2017-04-15	2	0.1861	50	48	2
	160	0.2237	2017-04-17	4	0.1339	38	36	2
	161	0.4228	2017-04-16	3	0.1742	52	48	4
	162	0.2866	2017-04-16	3	0.1531	54	50	4
	163	0.2984	2017-04-16	3	0.1811	50	40	10
	164	0.3006	2017-04-16	3	0.145	55	50	5
	165	0.3093	2017-04-15	2	0.1639	75	70	5
	166	0.3603	2017-04-16	3	0.1924	43	34	9
	167	0.3235	2017-04-16	3	0.1912	50	50	0
	168	0.3153	2017-04-16	3		44	36	8
	169	0.3288	2017-04-16	3	0.1987	44	43	1
	170	0.4452	2017-04-16	3		95	49	46
	171	0.353	2017-04-16	3	0.112	58	50	8
	172	0.2863	2017-04-16	3	0.1768	53	50	3
	173	0.3417	2017-04-16	3	0.185	43	9	34
	174	0.2883	2017-04-17	4	0.1625	57	55	2
	175	0.3836	2017-04-15	2	0.2036	50	45	5
	176	0.2184	2017-04-16	3	0.1357	50	50	0
	177	0.2767	2017-04-16	3	0.155	64	47	17
	178	0.2983	2017-04-17	4	0.1118	51	40	11
	179	0.3573	2017-04-17	4	0.14	45	41	4
	180	0.2321	2017-04-17	4	0.1273	41	1	40
	181	0.3327	2017-04-17	4	0.1841	43	31	12
	182	0.335	2017-04-16	3	0.2016	48	45	3
	183	0.2311	2017-04-16	3	0.1285	34	25	9
	184	0.3011	2017-04-16	3	0.1649	62	60	2
	185	0.3048	2017-04-17	4		57	0	57
	186	0.3877	2017-04-16	3	0.2065	59	0	59
	187	0.3483	2017-04-16	3	0.2005	32	24	8
	188	0.3091	2017-04-16	3	0.1796	55	47	8
	189	0.4066	2017-04-16	3	0.1678	47	6	41
	190	0.3934	2017-04-16	3	0.214	49	47	2
	191	0.2889	2017-04-16	3	0.1641	79	79	0
	192	0.298	2017-04-16	3		0	0	0
	193	0.283	2017-04-16	3	0.1503	0
	194	0.3122	2017-04-14	1	0.1651	0
	195	0.2975	2017-04-17	4	0.1655	0
	196	0.2876	2017-04-16	3	0.1607	0
	197	0.3843	2017-04-16	3	0.2125	0
	198	0.3055	2017-04-14	1	0.1502	0
	199	0.3904	2017-04-17	4	0.1918	0
	200	0.2821	2017-04-15	2	0.1662	0
	201	0.3449	2017-04-15	2	0.1403	0
	202	0.3793	2017-04-14	1	0.1617	0
	203	0.2711	2017-04-17	4	0.1549	0
	204	0.2642	2017-04-15	2	0.1312	0
	205	0.2659	2017-04-17	4	0.1465	0
	206	0.3227	2017-04-16	3	0.1826	0
	207	0.3387	2017-04-16	3	0.1762	0
	208	0.3172	2017-04-16	3	0.0472	0
	209	0.2916	2017-04-16	3	0.1554	0
	210	0.339	2017-04-15	2	0.182	0
	211	0.3413	2017-04-17	4	0.1385	0
	212	0.3265	2017-04-16	3	0.1402	0
	213	0.2698	2017-04-16	3	0.0295	0
	214	0.3422	2017-04-15	2	0.0652	0
	215	0.3565	2017-04-15	2	0.1569	0
	216	0.2914	2017-04-16	3	0.1442	0
2017-04-14	217	0.3024	2017-04-17	3	0.1205	51	0	51
	218	0.3914	2017-04-16	2	0.2143	81	76	5
	219	0.2914	2017-04-16	2	0.1595	71	65	6
	220	0.3184	2017-04-17	3	0.1226	93	44	49
	221	0.4032	2017-04-18	4	0.2324	68	61	7
	222	0.3341	2017-04-18	4	0.1791	80	77	3
	223	0.2285	2017-04-17	3	0.1291	51	0	51
	224	0.4064	2017-04-15	1	0.2079	80	75	5
	225	0.358	2017-04-16	2	0.201	67	61	6
	226	0.4713	2017-04-16	2	0.2427	91	43	48
	227	0.2873	2017-04-16	2	0.1488	75	68	7
	228	0.3036	2017-04-17	3	0.1498	80	77	3
	229	0.3712	2017-04-15	1	0.1543	73	38	35
	230	0.3665	x			0	0	0
	231	0.2665	2017-04-17	3	0.132	77	68	9
	232	0.282	2017-04-16	2	0.0907	122	87	35
	233	0.3172	2017-04-17	3	0.175	88	87	1
	234	0.2815	2017-04-16	2	0.1544	100	96	4
	235	0.3443	2017-04-17	3	0.1731	92	90	2
	236	0.2784	2017-04-15	1	0.1688	74	67	7
	237	0.3579	2017-04-16	2	0.1761	72	70	2
	238	0.2999	2017-04-16	2	0.117	70	64	6
	239	0.2628	2017-04-16	2	0.1395	84	66	18
	240	0.2727	2017-04-17	3	0.1528	58	54	4
	241	0.3761	2017-04-17	3	0.2204	82	75	7
	242	0.3954	2017-04-16	2	0.2074	105	101	4
	243	0.3336	2017-04-16	2	0.1476	114	109	5
	244	0.3289	2017-04-15	1	0.1835	90	85	5
	245	0.2672	2017-04-16	2	0.1344	57	1	56
	246	0.3157	2017-04-17	3	0.1583	95	93	2
	247	0.4	2017-04-16	2	0.1381	52	47	5
	248	0.3663	2017-04-16	2	0.2109	65	56	9
	249	0.2589	2017-04-16	2	0.1432	73	69	4
	250	0.3875	2017-04-16	2	0.2153	51	49	2
	251	0.3672	2017-04-17	3	0.208	89	81	8
	252	0.3035	2017-04-15	1	0.1828	73	58	15
	253	0.3121	x			0	0	0
	254	0.3764	2017-04-17	3	0.1836	78	55	23
	255	0.4596	2017-04-16	2	0.2608	58	57	1
	256	0.3287	2017-04-17	3	0.1484	104	88	16
	257	0.3332	2017-04-15	1	0.1866	86	82	4
	258	0.3035	2017-04-18	4	0.1666	87	72	15
	259	0.4302	2017-04-17	3	0.233	45	34	11
	260	0.3454	2017-04-17	3	0.187	106	103	3
	261	0.4245	2017-04-16	2	0.2405	57	50	7
	262	0.2834	2017-04-15	1	0.116	80	64	16
	263	0.2901	2017-04-17	3	0.1404	113	1	112
	264	0.2744	2017-04-17	3	0.1322	54	46	8
	265	0.3209	2017-04-18	4	0.1704	87	56	31
	266	0.4412	2017-04-17	3	0.2464	68	65	3
	267	0.3021	2017-04-17	3	0.1629	0
	268	0.3056	2017-04-17	3	0.149	0
	269	0.3929	2017-04-17	3		0
	270	0.4305	2017-04-17	3	0.2009	0
	271	0.3283	2017-04-17	3		0
	272	0.3731	2017-04-16	2	0.2191	0
	273	0.3348	2017-04-18	4	0.1638	0
	274	0.317	2017-04-18	4	0.1595	0
	275	0.3004	2017-04-17	3	0.0559	0
	276	0.2595	2017-04-16	2	0.1276	0
	277	0.3206	2017-04-18	4	0.1088	0
	278	0.2189	2017-04-18	4	0.1119	0
	279	0.1957	2017-04-17	3	0.1069	0
	280	0.3222	2017-04-16	2	0.1801	0
	281	0.4049	2017-04-17	3	0.1786	0
	282	0.3171	2017-04-15	1		0
	283	0.2885	2017-04-18	4	0.1592	0
	284	0.3127	2017-04-16	2	0.155	0
	285	0.3905	2017-04-17	3	0.2219	0
	286	0.3618	2017-04-16	2	0.1652	0
	287	0.3358	2017-04-17	3	0.1872	0
	288	0.289	2017-04-16	2	0.154	0
2017-04-15	289	0.3854	2017-04-18	3	0.1143	61	2	59
	290	0.2617	2017-04-17	2	0.1159	62	19	43
	291	0.2764	2017-04-20	5	0.1055	39	35	4
	292	0.2053	2017-04-19	4	0.1001	45	0	45
	293	0.3014	2017-04-18	3	0.1669	62	60	2
	294	0.2708	2017-04-19	4	0.1502	65	51	14
	295	0.3196	2017-04-17	2	0.0981	109	0	109
	296	0.3173	2017-04-19	4	0.1585	62	0	62
	297	0.2201	2017-04-19	4	0.1065	60	35	25
	298	0.2158	2017-04-19	4	0.1101	70	29	41
	299	0.3919	2017-04-17	2	0.221	62	56	6
	300	0.3172	2017-04-17	2	0.1787	39	22	17
	301	0.2359	x			0	0	0
	302	0.27	2017-04-18	3	0.1349	50	50	0
	303	0.2283	2017-04-18	3	0.1204	65	61	4
	304	0.2185	2017-04-20	5	0.1101	49	16	33
	305	0.3181	2017-04-17	2	0.1833	49	46	3
	306	0.2754	2017-04-19	4	0.1538	42	41	1
	307	0.2669	2017-04-19	4	0.0853	34	32	2
	308	0.1983	2017-04-18	3	0.1022	48	25	23
	309	0.3083	2017-04-17	2	0.1679	38	35	3
	310	0.3096	2017-04-18	3	0.1635	40	37	3
	311	0.2492	2017-04-17	2	0.1339	52	41	11
	312	0.2058	2017-04-19	4	0.0958	36	19	17
	313	0.3897	2017-04-18	3	0.1721	45	19	26
	314	0.2724	2017-04-16	1	0.1424	67	60	7
	315	0.3352	2017-04-17	2	0.1811	63	60	3
	316	0.3307	2017-04-16	1		70	8	62
	317	0.3567	2017-04-18	3	0.1759	72	66	6
	318	0.2777	2017-04-18	3	0.1597	56	53	3
	319	0.3267	2017-04-17	2	0.1464	79	24	55
	320	0.2574	2017-04-17	2	0.1404	53	53	0
	321	0.3108	2017-04-18	3	0.1649	46	34	12
	322	0.3108	2017-04-18	3	0.1178	43	18	25
	323	0.2529	2017-04-19	4	0.1103	56	35	21
	324	0.405	2017-04-18	3	0.1937	43	31	12
	325	0.2633	2017-04-18	3	0.1572	45	39	6
	326	0.3348	2017-04-17	2	0.167	52	47	5
	327	0.3518	2017-04-17	2	0.1888	67	54	13
	328	0.281	2017-04-17	2	0.1227	39	34	5
	329	0.3587	2017-04-18	3	0.1723	37	34	3
	330	0.3482	2017-04-18	3	0.2056	33	27	6
	331	0.3838	2017-04-17	2	0.2087	33	27	6
	332	0.1746	2017-04-18	3	0.0516	63	53	10
	333	0.3074	2017-04-17	2	0.1428	46	12	34
	334	0.3901	2017-04-16	1	0.0846	49	45	4
	335	0.3592	2017-04-18	3	0.1629	46	42	4
	336	0.3059	2017-04-19	4		90	0	90
	337	0.3164	2017-04-18	3	0.1763	36	19	17
	338	0.3271	2017-04-17	2	0.1941	0
	339	0.2685	2017-04-17	2	0.1428	0
	340	0.322	2017-04-19	4	0.1168	0
	341	0.3229	2017-04-18	3	0.1679	0
	342	0.2909	2017-04-16	1	0.1721	0
	343	0.265	2017-04-17	2	0.1462	0
	344	0.2269	2017-04-20	5	0.0973	0
	345	0.363	2017-04-17	2	0.1683	0
	346	0.2486	2017-04-18	3	0.1293	0
	347	0.3376	2017-04-18	3	0.1993	0
	348	0.3377	2017-04-18	3	0.1507	0
	349	0.2618	2017-04-18	3	0.153	0
	350	0.3479	2017-04-18	3	0.139	0
2017-04-16	351	0.318	2017-04-19	3	0.1485	81	74	7
	352	0.2786	2017-04-20	4	0.1578	66	65	1
	353	0.2725	x		0.083	0	0	0
	354	0.2302	x			0	0	0
	355	0.2855	2017-04-19	3	0.1143	51	10	41
	356	0.2662	2017-04-18	2	0.1439	40	34	6
	357	0.2407	2017-04-20	4	0.1199	91	69	22
	358	0.2511	2017-04-18	2	0.1278	93	26	67
	359	0.2452	2017-04-19	3		0	0	0
	360	0.2442	2017-04-21	5	0.0834	79	45	34
	361	0.2455	2017-04-19	3	0.1019	94	85	9
	362	0.3429	x			0	0	0
	363	0.165	2017-04-20	4	0.0573	57	15	42
	364	0.3314	2017-04-19	3	0.1633	99	53	46
	365	0.2576	2017-04-18	2	0.1511	57	54	3
	366	0.2472	2017-04-19	3	0.1263	74	29	45
	367	0.2468	2017-04-19	3	0.1372	52	36	16
	368	0.2347	2017-04-18	2	0.1422	69	65	4
	369	0.2947	x			0	0	0
	370	0.2412	2017-04-20	4	0.1508	66	64	2
	371	0.3554	2017-04-19	3	0.2041	86	66	20
	372	0.2815	x			0	0	0
	373	0.3463	x			0	0	0
	374	0.3149	x			0	0	0
	375	0.3148	2017-04-19	3	0.1752	85	83	2
	376	0.3634	2017-04-21	5	0.1455	37	9	28
	377	0.2834	2017-04-18	2	0.1821	59	57	2
	378	0.2908	x			0	0	0
	379	0.1743	x			0	0	0
	380	0.3275	2017-04-20	4	0.1785	54	36	18
	381	0.3128	2017-04-17	1	0.1859	72	58	14
	382	0.275	2017-04-18	2	0.1413	89	85	4
	383	0.3	2017-04-19	3	0.1637	71	50	21
	384	0.256	2017-04-19	3	0.1326	45	33	12
	385	0.239	x			0	0	0
		121.818			57.2205	16582	12816	3766
	156
	403
	310
	225
	72
	46
	1212
				8
