# Supplementary material for: Vaccination of cattle with synthetic peptides corresponding to predicted extracellular domains of Rhipicephalus (Boophilus) microplus aquaporin 2 reduced the number of ticks feeding to repletion
Source: Parasit Vectors. 2022 Feb 8;15:49. doi: 10.1186/s13071-022-05166-1 (PMC8822678; doi:10.1186/s13071-022-05166-1)
Supplement: Supplementary file 5 — Additional file 5. Protein assay. [file 13071_2022_5166_MOESM5_ESM.xlsx]

## Sheet: MAIN
AQP2 protein determination - summary of data from BCA assays done 6-2-17 through 9-7-17
*replete females homogenized in 2mL protein lysis buffer, supernantant diluted 1/50 for analysis - values are calculated as read
Calf	Date	tick ID	protein concentration (ug/mL)*	tick weight (g)	Tick weight averages					total grams of protein	gram protein/gram tick	grams of protein
C1551	2017-04-11	1	904.008	0.3749				45200.4	90400.8	0.0904008	0.241133
C1551	2017-04-11	2	765.904	0.3193				38295.2	76590.4	0.0765904	0.23987
C1551	2017-04-11	3	887.235	0.3639				44361.8	88723.5	0.0887235	0.243813
C1551	2017-04-11	4	712.019	0.3067				35600.9	71201.9	0.0712019	0.232155
C1551	2017-04-11	5	720.583	0.3065				36029.2	72058.3	0.0720583	0.235101
C1551	2017-04-11	6	680.972	0.3056				34048.6	68097.2	0.0680972	0.222831
C1551	2017-04-11	7	718.799	0.3047				35939.9	71879.9	0.0718799	0.235904
C1551	2017-04-11	8	730.218	0.2841				36510.9	73021.8	0.0730218	0.257029
C1551	2017-04-11	9	736.999	0.2812	ave	SD	n	36849.9	73699.9	0.0736999	0.262091	ave	SD	n
C1551	2017-04-11	10	832.993	0.3504	0.31973	0.0324208	10	41649.7	83299.3	0.0832993	0.237726	0.240765	0.0114999	10
C1553	2017-04-11	1	542.868	0.2262				27143.4	54286.8	0.0542868	0.239995
C1553	2017-04-11	2	614.24	0.2431				30712	61424	0.061424	0.25267
C1553	2017-04-11	3	898.655	0.3863				44932.7	89865.5	0.0898655	0.232631
C1553	2017-04-11	4	744.493	0.3094				37224.6	74449.3	0.0744493	0.240625
C1553	2017-04-11	5	665.27	0.2705				33263.5	66527	0.066527	0.245941
C1553	2017-04-11	6	740.21	0.2822				37010.5	74021	0.074021	0.2623
C1553	2017-04-11	7	877.243	0.3416				43862.2	87724.3	0.0877243	0.256804
C1553	2017-04-11	8	702.027	0.2718				35101.3	70202.7	0.0702027	0.258288
C1553	2017-04-11	9	881.169	0.3457	ave	SD	n	44058.4	88116.9	0.0881169	0.254894	ave	SD	n
C1553	2017-04-11	10	763.406	0.3076	0.29844	0.049503	10	38170.3	76340.6	0.0763406	0.248181	0.249233	0.00943353	10
C1554	2017-04-11	1	923.268	0.4105				46163.4	92326.8	0.0923268	0.224913
C1554	2017-04-11	2	918.219	0.3915				45911	91821.9	0.0918219	0.234539
C1554	2017-04-11	3	964.734	0.4228				48236.7	96473.4	0.0964734	0.228177
C1554	2017-04-11	4	726.391	0.3264				36319.5	72639.1	0.0726391	0.222546
C1554	2017-04-11	5	864.493	0.3815				43224.7	86449.3	0.0864493	0.226604
C1554	2017-04-11	6	782.281	0.3718				39114	78228.1	0.0782281	0.210404
C1554	2017-04-11	7	694.299	0.2848				34715	69429.9	0.0694299	0.243785
C1554	2017-04-11	8	762.449	0.3181				38122.4	76244.9	0.0762449	0.239688
C1554	2017-04-11	9	808.243	0.3247	ave	SD	n	40412.1	80824.3	0.0808243	0.24892	ave	SD	n
C1554	2017-04-11	10	801.752	0.3309	0.3563	0.0454404	10	40087.6	80175.2	0.0801752	0.242294	0.232187	0.0117666	10
C1557	2017-04-11	1	792.738	0.3122				39636.9	79273.8	0.0792738	0.25392
C1557	2017-04-11	2	231.314	0.1179				11565.7	23131.4	0.0231314	0.196195
C1557	2017-04-11	3	682.4	0.2685				34120	68240	0.06824	0.254153
C1557	2017-04-11	4	797.065	0.3387				39853.2	79706.5	0.0797065	0.235331
C1557	2017-04-11	5	609.202	0.2486				30460.1	60920.2	0.0609202	0.245053
C1557	2017-04-11	6	814.012	0.3211				40700.6	81401.2	0.0814012	0.253507
C1557	2017-04-11	7	810.767	0.3221				40538.3	81076.7	0.0810767	0.251713
C1557	2017-04-11	8	772.545	0.2969				38627.3	77254.5	0.0772545	0.260204
C1557	2017-04-11	9	697.905	0.256	ave	SD	n	34895.3	69790.5	0.0697905	0.272619	ave	SD	n
C1557	2017-04-11	10	794.18	0.3209	0.28029	0.0648694	10	39709	79418	0.079418	0.247485	0.247018	0.0203186	10
C1559	2017-04-11	1	810.824	0.2907				40541.2	81082.4	0.0810824	0.278921
C1559	2017-04-11	2	746.728	0.3071				37336.4	74672.8	0.0746728	0.243155
C1559	2017-04-11	3	717.008	0.286				35850.4	71700.8	0.0717008	0.250702
C1559	2017-04-11	4	663.654	0.2623				33182.7	66365.4	0.0663654	0.253014
C1559	2017-04-11	5	459.193	0.1937				22959.6	45919.3	0.0459193	0.237064
C1559	2017-04-11	6	685.855	0.2549				34292.8	68585.5	0.0685855	0.269068
C1559	2017-04-11	7	555.873	0.2211				27793.7	55587.3	0.0555873	0.251413
C1559	2017-04-11	8	963.365	0.4016				48168.2	96336.5	0.0963365	0.239882
C1559	2017-04-11	9	787.907	0.3104	ave	SD	n	39395.4	78790.7	0.0787907	0.253836	ave	SD	n
C1559	2017-04-11	10	661.506	0.2714	0.27992	0.0563025	10	33075.3	66150.6	0.0661506	0.243738	0.252079	0.0130762	10
C1560	2017-04-11	1	794.352	0.3089				39717.6	79435.2	0.0794352	0.257155
C1560	2017-04-11	2	726.676	0.2832				36333.8	72667.6	0.0726676	0.256595
C1560	2017-04-11	3	682.991	0.2777				34149.5	68299.1	0.0682991	0.245945
C1560	2017-04-11	4	596.694	0.2458				29834.7	59669.4	0.0596694	0.242756
C1560	2017-04-11	5	718.798	0.2824				35939.9	71879.8	0.0718798	0.254532
C1560	2017-04-11	6	838.754	0.3367				41937.7	83875.4	0.0838754	0.24911
C1560	2017-04-11	7	786.833	0.3194				39341.6	78683.3	0.0786833	0.246347
C1560	2017-04-11	8	753.532	0.3032				37676.6	75353.2	0.0753532	0.248526
C1560	2017-04-11	9	696.598	0.2842	ave	SD	n	34829.9	69659.8	0.0696598	0.245108	ave	SD	n
C1560	2017-04-11	10	465.638	0.2272	0.28687	0.0327705	10	23281.9	46563.8	0.0465638	0.204946	0.245102	0.0149604	10
C1551	2017-04-12	1	851.351	0.3483				42567.6	85135.1	0.0851351	0.24443
C1551	2017-04-12	2	863.199	0.4024				43159.9	86319.9	0.0863199	0.214513
C1551	2017-04-12	3	769.801	0.302				38490	76980.1	0.0769801	0.254901
C1551	2017-04-12	4	821.31	0.3651				41065.5	82131	0.082131	0.224955
C1551	2017-04-12	5	791.403	0.3378				39570.2	79140.3	0.0791403	0.234282
C1551	2017-04-12	6	615.678	0.2747				30783.9	61567.8	0.0615678	0.224127
C1551	2017-04-12	7	813.951	0.3475				40697.6	81395.1	0.0813951	0.234231
C1551	2017-04-12	8	764.872	0.3036				38243.6	76487.2	0.0764872	0.251934
C1551	2017-04-12	9	766.155	0.3248	ave	SD	n	38307.8	76615.5	0.0766155	0.235885	ave	SD	n
C1551	2017-04-12	10	846.592	0.3996	0.34058	0.041455	10	42329.6	84659.2	0.0846592	0.21186	0.233112	0.0145766	10
C1553	2017-04-12	1	868.363	0.3707				43418.2	86836.3	0.0868363	0.23425
C1553	2017-04-12	2	781.75	0.3492				39087.5	78175	0.078175	0.223869
C1553	2017-04-12	3	754.881	0.2992				37744.1	75488.1	0.0754881	0.2523
C1553	2017-04-12	4	659.761	0.2682				32988.1	65976.1	0.0659761	0.245996
C1553	2017-04-12	5	702.191	0.2902				35109.5	70219.1	0.0702191	0.241968
C1553	2017-04-12	6	827.757	0.3124				41387.8	82775.7	0.0827757	0.264967
C1553	2017-04-12	7	859.655	0.3138				42982.7	85965.5	0.0859655	0.27395
C1553	2017-04-12	8	1039.73	0.4184				51986.7	103973	0.103973	0.248502
C1553	2017-04-12	9	841.9	0.3302	ave	SD	n	42095	84190	0.08419	0.254967	ave	SD	n
C1553	2017-04-12	10	850.406	0.3361	0.32884	0.043189	10	42520.3	85040.6	0.0850406	0.253022	0.249379	0.0143238	10
C1554	2017-04-12	1	861.005	0.3443				43050.2	86100.5	0.0861005	0.250074
C1554	2017-04-12	2	923.653	0.3574				46182.7	92365.3	0.0923653	0.258437
C1554	2017-04-12	3	903.265	0.362				45163.3	90326.5	0.0903265	0.249521
C1554	2017-04-12	4	846.794	0.3238				42339.7	84679.4	0.0846794	0.261518
C1554	2017-04-12	5	799.201	0.3065				39960	79920.1	0.0799201	0.260751
C1554	2017-04-12	6	941.07	0.3887				47053.5	94107	0.094107	0.242107
C1554	2017-04-12	7	512.694	0.2804				25634.7	51269.4	0.0512694	0.182844
C1554	2017-04-12	8	758.324	0.2909				37916.2	75832.4	0.0758324	0.260682
C1554	2017-04-12	9	861.579	0.3446	ave	SD	n	43078.9	86157.9	0.0861579	0.250023	ave	SD	n
C1554	2017-04-12	10	698.511	0.2686	0.32672	0.0392713	10	34925.6	69851.1	0.0698511	0.260056	0.247601	0.0236869	10
C1557	2017-04-12	1	680.453	0.2822				34022.6	68045.3	0.0680453	0.241124
C1557	2017-04-12	2	563.899	0.2148				28194.9	56389.9	0.0563899	0.262523
C1557	2017-04-12	3	747.86	0.2937				37393	74786	0.074786	0.254634
C1557	2017-04-12	4	505.268	0.2156				25263.4	50526.8	0.0505268	0.234354
C1557	2017-04-12	5	758.493	0.3194				37924.6	75849.3	0.0758493	0.237474
C1557	2017-04-12	6	645.956	0.2568				32297.8	64595.6	0.0645956	0.25154
C1557	2017-04-12	7	692.604	0.294				34630.2	69260.4	0.0692604	0.23558
C1557	2017-04-12	8	651.458	0.2384				32572.9	65145.8	0.0651458	0.273262
C1557	2017-04-12	9	648.184	0.2498	ave	SD	n	32409.2	64818.4	0.0648184	0.259481	ave	SD	n
C1557	2017-04-12	10	457.91	0.1928	0.25575	0.0411546	10	22895.5	45791	0.045791	0.237505	0.248748	0.0135012	10
C1559	2017-04-12	1	712.317	0.2794				35615.8	71231.7	0.0712317	0.254945
C1559	2017-04-12	2	656.015	0.2839				32800.7	65601.5	0.0656015	0.231072
C1559	2017-04-12	3	787.285	0.3439				39364.3	78728.5	0.0787285	0.228929
C1559	2017-04-12	4	868.498	0.3406				43424.9	86849.8	0.0868498	0.254991
C1559	2017-04-12	5	734.021	0.3098				36701	73402.1	0.0734021	0.236934
C1559	2017-04-12	6	805.715	0.2878				40285.8	80571.5	0.0805715	0.279957
C1559	2017-04-12	7	777.902	0.3185				38895.1	77790.2	0.0777902	0.244239
C1559	2017-04-12	8	778.037	0.2939				38901.8	77803.7	0.0778037	0.264728
C1559	2017-04-12	9	802.846	0.3178	ave	SD	n	40142.3	80284.6	0.0802846	0.252626	ave	SD	n
C1559	2017-04-12	10	671.204	0.2794	0.3055	0.0243178	10	33560.2	67120.4	0.0671204	0.240231	0.248865	0.0158441	10
C1560	2017-04-12	1	709.313	0.2723				35465.6	70931.3	0.0709313	0.260489
C1560	2017-04-12	2	911.535	0.3577				45576.8	91153.5	0.0911535	0.254832
C1560	2017-04-12	3	825.36	0.3034				41268	82536	0.082536	0.272037
C1560	2017-04-12	4	775.336	0.3066				38766.8	77533.6	0.0775336	0.252882
C1560	2017-04-12	5	602.075	0.2289				30103.8	60207.5	0.0602075	0.26303
C1560	2017-04-12	6	983.162	0.368				49158.1	98316.2	0.0983162	0.267164
C1560	2017-04-12	7	826.204	0.3102				41310.2	82620.4	0.0826204	0.266346
C1560	2017-04-12	8	655.103	0.2428				32755.2	65510.3	0.0655103	0.269812
C1560	2017-04-12	9	825.597	0.3395	ave	SD	n	41279.8	82559.7	0.0825597	0.24318	ave	SD	n
C1560	2017-04-12	10	714.275	0.2744	0.30038	0.046453	10	35713.7	71427.5	0.0714275	0.260304	0.261008	0.00877106	10
C1551	2017-04-13	1	875.117	0.3933				43755.9	87511.7	0.0875117	0.222506
C1551	2017-04-13	2	795.102	0.3477				39755.1	79510.2	0.0795102	0.228675
C1551	2017-04-13	3	664.114	0.2035				33205.7	66411.4	0.0664114	0.326346
C1551	2017-04-13	4	1109.66	0.4191				55483	110966	0.110966	0.264772
C1551	2017-04-13	5	781.103	0.2524				39055.1	78110.3	0.0781103	0.30947
C1551	2017-04-13	6	760.879	0.3625				38044	76087.9	0.0760879	0.209898
C1551	2017-04-13	7	1032.39	0.2932				51619.6	103239	0.103239	0.352112
C1551	2017-04-13	8	1014.93	0.3292				50746.6	101493	0.101493	0.308302
C1551	2017-04-13	9	1059.38	0.3259	ave	SD	n	52968.8	105938	0.105938	0.325062	ave	SD	n
C1551	2017-04-13	10	770.504	0.3312	0.3258	0.0637146	10	38525.2	77050.4	0.0770504	0.23264	0.277978	0.0520002	10
C1553	2017-04-13	1	956.666	0.3843				47833.3	95666.6	0.0956666	0.248937
C1553	2017-04-13	2	702.425	0.2589				35121.2	70242.5	0.0702425	0.271311
C1553	2017-04-13	3	687.205	0.2417				34360.3	68720.5	0.0687205	0.284321
C1553	2017-04-13	4	821.844	0.3273				41092.2	82184.4	0.0821844	0.251098
C1553	2017-04-13	5	796.687	0.309				39834.3	79668.7	0.0796687	0.257827
C1553	2017-04-13	6	1198.35	0.3739				59917.3	119835	0.119835	0.320499
C1553	2017-04-13	7	892.964	0.3192				44648.2	89296.4	0.0892964	0.279751
C1553	2017-04-13	8	889.341	0.2848				44467	88934.1	0.0889341	0.312268
C1553	2017-04-13	9	1238.58	0.3424	ave	SD	n	61928.8	123858	0.123858	0.361734	ave	SD	n
C1553	2017-04-13	10	1056.45	0.3315	0.3173	0.0458001	10	52822.7	105645	0.105645	0.318689	0.290644	0.0366846	10
C1554	2017-04-13	1	918.012	0.3172				45900.6	91801.2	0.0918012	0.289411
C1554	2017-04-13	2	859.999	0.2644				43000	85999.9	0.0859999	0.325264
C1554	2017-04-13	3	1094.66	0.3055				54733	109466	0.109466	0.358318
C1554	2017-04-13	4	1185.64	0.3352				59281.9	118564	0.118564	0.353711
C1554	2017-04-13	5	1049.17	0.3066				52458.6	104917	0.104917	0.342195
C1554	2017-04-13	6	936.725	0.2574				46836.2	93672.5	0.0936725	0.363918
C1554	2017-04-13	7	1052.37	0.3258				52618.6	105237	0.105237	0.323012
C1554	2017-04-13	8	1027.61	0.3941				51380.5	102761	0.102761	0.260749
C1554	2017-04-13	9	938.472	0.3075	ave	SD	n	46923.6	93847.2	0.0938472	0.305194	ave	SD	n
C1554	2017-04-13	10	1008.11	0.3233	0.3137	0.0379085	10	50405.6	100811	0.100811	0.311819	0.323359	0.0328	10
C1557	2017-04-13	1	679.941	0.255				33997.1	67994.1	0.0679941	0.266644
C1557	2017-04-13	2	580.945	0.327				29047.3	58094.5	0.0580945	0.177659
C1557	2017-04-13	3	614.831	0.26				30741.5	61483.1	0.0614831	0.236473
C1557	2017-04-13	4	773.936	0.283				38696.8	77393.6	0.0773936	0.273476
C1557	2017-04-13	5	599.365	0.233				29968.3	59936.5	0.0599365	0.257238
C1557	2017-04-13	6	492.619	0.331				24630.9	49261.9	0.0492619	0.148827
C1557	2017-04-13	7	678.286	0.269				33914.3	67828.6	0.0678286	0.252151
C1557	2017-04-13	8	776.079	0.257				38803.9	77607.9	0.0776079	0.301976
C1557	2017-04-13	9	593.185	0.265	ave	SD	n	29659.2	59318.5	0.0593185	0.223843	ave	SD	n
C1557	2017-04-13	10	812.464	0.262	0.2742	0.0314742	10	40623.2	81246.4	0.0812464	0.310101	0.244839	0.0508468	10
C1559	2017-04-13	1	850.959	0.3565				42548	85095.9	0.0850959	0.238698
C1559	2017-04-13	2	626.827	0.2736				31341.4	62682.7	0.0626827	0.229104
C1559	2017-04-13	3	634.725	0.2563				31736.3	63472.5	0.0634725	0.247649
C1559	2017-04-13	4	712.29	0.2981				35614.5	71229	0.071229	0.238943
C1559	2017-04-13	5	708.281	0.2861				35414	70828.1	0.0708281	0.247564
C1559	2017-04-13	6	851.653	0.3489				42582.7	85165.3	0.0851653	0.244097
C1559	2017-04-13	7	616.517	0.266				30825.9	61651.7	0.0616517	0.231773
C1559	2017-04-13	8	629.51	0.2456				31475.5	62951	0.062951	0.256315
C1559	2017-04-13	9	577.78	0.2123	ave	SD	n	28889	57778	0.057778	0.272153	ave	SD	n
C1559	2017-04-13	10	897.263	0.3836	0.2927	0.0544157	10	44863.2	89726.3	0.0897263	0.233906	0.24402	0.012898	10
C1560	2017-04-13	1	720.912	0.2616				36045.6	72091.2	0.0720912	0.275578
C1560	2017-04-13	2	790.307	0.232				39515.3	79030.7	0.0790307	0.340649
C1560	2017-04-13	3	632.284	0.2326				31614.2	63228.4	0.0632284	0.271833
C1560	2017-04-13	4	667.373	0.3623				33368.7	66737.3	0.0667373	0.184205
C1560	2017-04-13	5	635.208	0.2333				31760.4	63520.8	0.0635208	0.272271
C1560	2017-04-13	6	896.902	0.2025				44845.1	89690.2	0.0896902	0.442915
C1560	2017-04-13	7	658.33	0.2749				32916.5	65833	0.065833	0.23948
C1560	2017-04-13	8	623.421	0.3396				31171.1	62342.1	0.0623421	0.183575
C1560	2017-04-13	9	715.064	0.2275	ave	SD	n	35753.2	71506.4	0.0715064	0.314314	ave	SD	n
C1560	2017-04-13	10	627.672	0.341	0.27073	0.0568095	10	31383.6	62767.2	0.0627672	0.184068	0.270889	0.0816715	10
C1551	2017-04-14	1	866.066	0.3673				43303.3	86606.6	0.0866066	0.235792
C1551	2017-04-14	2	891.536	0.2754				44576.8	89153.6	0.0891536	0.323724
C1551	2017-04-14	3	665.154	0.3043				33257.7	66515.4	0.0665154	0.218585
C1551	2017-04-14	4	623.493	0.2813				31174.7	62349.3	0.0623493	0.221647
C1551	2017-04-14	5	1058.44	0.3506				52922	105844	0.105844	0.301894
C1551	2017-04-14	6	1128.53	0.3663				56426.7	112853	0.112853	0.30809
C1551	2017-04-14	7	1107.03	0.3176				55351.4	110703	0.110703	0.34856
C1551	2017-04-14	8	822.968	0.3417				41148.4	82296.8	0.0822968	0.240845
C1551	2017-04-14	9	833.765	0.2642	ave	SD	n	41688.2	83376.5	0.0833765	0.315581	ave	SD	n
C1551	2017-04-14	10	955.023	0.3519	0.32206	0.0388961	10	47751.1	95502.3	0.0955023	0.27139	0.278611	0.046982	10
C1553	2017-04-14	1	918.333	0.2819				45916.6	91833.3	0.0918333	0.325765
C1553	2017-04-14	2	965.187	0.2519				48259.4	96518.7	0.0965187	0.383163
C1553	2017-04-14	3	1109.22	0.2856				55461.2	110922	0.110922	0.388384
C1553	2017-04-14	4	1095.08	0.2852				54754	109508	0.109508	0.383969
C1553	2017-04-14	5	957.995	0.2489				47899.8	95799.5	0.0957995	0.384892
C1553	2017-04-14	6	643.179	0.2857				32159	64317.9	0.0643179	0.225124
C1553	2017-04-14	7	1002.71	0.3264				50135.7	100271	0.100271	0.307204
C1553	2017-04-14	8	959.824	0.3137				47991.2	95982.4	0.0959824	0.305969
C1553	2017-04-14	9	962.622	0.3068	ave	SD	n	48131.1	96262.2	0.0962622	0.313762	ave	SD	n
C1553	2017-04-14	10	1040.27	0.268	0.28541	0.0251871	10	52013.7	104027	0.104027	0.388162	0.340639	0.0545581	10
C1554	2017-04-14	1	807.831	0.3175				40391.5	80783.1	0.0807831	0.254435
C1554	2017-04-14	2	885.885	0.35				44294.3	88588.5	0.0885885	0.25311
C1554	2017-04-14	3	1139.15	0.387				56957.7	113915	0.113915	0.294355
C1554	2017-04-14	4	1125.99	0.3243				56299.6	112599	0.112599	0.347207
C1554	2017-04-14	5	646.282	0.23				32314.1	64628.2	0.0646282	0.280992
C1554	2017-04-14	6	832.193	0.3628				41609.7	83219.3	0.0832193	0.229381
C1554	2017-04-14	7	675.084	0.2746				33754.2	67508.4	0.0675084	0.245843
C1554	2017-04-14	8	704.945	0.3167				35247.2	70494.5	0.0704945	0.222591
C1554	2017-04-14	9	766.867	0.2503	ave	SD	n	38343.4	76686.7	0.0766867	0.306379	ave	SD	n
C1554	2017-04-14	10	1023.49	0.3584	0.31716	0.0512831	10	51174.3	102349	0.102349	0.285571	0.271986	0.0383117	10
C1557	2017-04-14	1	938.979	0.4154				46949	93897.9	0.0938979	0.226042
C1557	2017-04-14	2	563.828	0.2226				28191.4	56382.8	0.0563828	0.253292
C1557	2017-04-14	3	572.809	0.3204				28640.4	57280.9	0.0572809	0.178779
C1557	2017-04-14	4	729.894	0.2296				36494.7	72989.4	0.0729894	0.317898
C1557	2017-04-14	5	817.808	0.3319				40890.4	81780.8	0.0817808	0.246402
C1557	2017-04-14	6	686.39	0.2785				34319.5	68639	0.068639	0.24646
C1557	2017-04-14	7	433.923	0.1788				21696.1	43392.3	0.0433923	0.242686
C1557	2017-04-14	8	727.415	0.2311				36370.7	72741.5	0.0727415	0.314762
C1557	2017-04-14	9	621.759	0.3227	ave	SD	n	31087.9	62175.9	0.0621759	0.192674	ave	SD	n
C1557	2017-04-14	10	986.194	0.2498	0.27808	0.0697832	10	49309.7	98619.4	0.0986194	0.394793	0.261379	0.0645472	10
C1559	2017-04-14	1	977.531	0.464				48876.6	97753.1	0.0977531	0.210675
C1559	2017-04-14	2	605.787	0.231				30289.3	60578.7	0.0605787	0.262245
C1559	2017-04-14	3	850.815	0.2915				42540.7	85081.5	0.0850815	0.291875
C1559	2017-04-14	4	1168.39	0.3706				58419.7	116839	0.116839	0.315271
C1559	2017-04-14	5	952.993	0.3788				47649.6	95299.3	0.0952993	0.251582
C1559	2017-04-14	6	511.948	0.1793				25597.4	51194.8	0.0511948	0.285526
C1559	2017-04-14	7	966.003	0.3616				48300.1	96600.3	0.0966003	0.267147
C1559	2017-04-14	8	661.11	0.2689				33055.5	66111	0.066111	0.245857
C1559	2017-04-14	9	718.559	0.2109	ave	SD	n	35928	71855.9	0.0718559	0.340711	ave	SD	n
C1559	2017-04-14	10	824.795	0.3185	0.30751	0.088173	10	41239.8	82479.5	0.0824795	0.258962	0.272985	0.0369859	10
C1560	2017-04-14	1	816.1	0.2662				40805	81610	0.08161	0.306574
C1560	2017-04-14	2	667.357	0.2725				33367.9	66735.7	0.0667357	0.244902
C1560	2017-04-14	3	627.233	0.3227				31361.7	62723.3	0.0627233	0.19437
C1560	2017-04-14	4	811.528	0.3397				40576.4	81152.8	0.0811528	0.238895
C1560	2017-04-14	5	471.599	0.1838				23579.9	47159.9	0.0471599	0.256583
C1560	2017-04-14	6	796.489	0.2756				39824.5	79648.9	0.0796489	0.289002
C1560	2017-04-14	7	923.045	0.392				46152.2	92304.5	0.0923045	0.235471
C1560	2017-04-14	8	437.046	0.2141				21852.3	43704.6	0.0437046	0.204132
C1560	2017-04-14	9	534.233	0.2108	ave	SD	n	26711.6	53423.3	0.0534233	0.253431	ave	SD	n
C1560	2017-04-14	10	590.555	0.1898	0.26672	0.0690859	10	29527.7	59055.5	0.0590555	0.311146	0.253451	0.0393779	10
C1551	2017-04-15	1	686.38	0.3336				34319	68638	0.068638	0.205749
C1551	2017-04-15	2	875.311	0.3762				43765.5	87531.1	0.0875311	0.232672
C1551	2017-04-15	3	603.63	0.2985				30181.5	60363	0.060363	0.202221
C1551	2017-04-15	4	733.367	0.3356				36668.4	73336.7	0.0733367	0.218524
C1551	2017-04-15	5	754.768	0.3665				37738.4	75476.8	0.0754768	0.205939
C1551	2017-04-15	6	854.195	0.3564				42709.8	85419.5	0.0854195	0.239673
C1551	2017-04-15	7	686.348	0.3196				34317.4	68634.8	0.0686348	0.214752
C1551	2017-04-15	8	944.238	0.393				47211.9	94423.8	0.0944238	0.240264
C1551	2017-04-15	9	737.172	0.3245	ave	SD	n	36858.6	73717.2	0.0737172	0.227172	ave	SD	n
C1551	2017-04-15	10	596.147	0.2412	0.33451	0.0434481	10	29807.4	59614.7	0.0596147	0.247159	0.223413	0.0162529	10
C1553	2017-04-15	1	760.538	0.2939				38026.9	76053.8	0.0760538	0.258775
C1553	2017-04-15	2	668.942	0.273				33447.1	66894.2	0.0668942	0.245034
C1553	2017-04-15	3	696.145	0.3314				34807.3	69614.5	0.0696145	0.210062
C1553	2017-04-15	4	906.223	0.3926				45311.2	90622.3	0.0906223	0.230826
C1553	2017-04-15	5	688.599	0.3051				34430	68859.9	0.0688599	0.225696
C1553	2017-04-15	6	841.45	0.3165				42072.5	84145	0.084145	0.265861
C1553	2017-04-15	7	625.221	0.276				31261	62522.1	0.0625221	0.226529
C1553	2017-04-15	8	787.044	0.2984				39352.2	78704.4	0.0787044	0.263755
C1553	2017-04-15	9	683.907	0.2695	ave	SD	n	34195.4	68390.7	0.0683907	0.253769	ave	SD	n
C1553	2017-04-15	10	451.635	0.1767	0.29331	0.0546599	10	22581.8	45163.5	0.0451635	0.255594	0.24359	0.0190941	10
C1554	2017-04-15	1	653.819	0.3212				32690.9	65381.9	0.0653819	0.203555
C1554	2017-04-15	2	657.211	0.2789				32860.6	65721.1	0.0657211	0.235644
C1554	2017-04-15	3	723.982	0.2904				36199.1	72398.2	0.0723982	0.249305
C1554	2017-04-15	4	1018.59	0.3972				50929.4	101859	0.101859	0.256442
C1554	2017-04-15	5	680.388	0.3029				34019.4	68038.8	0.0680388	0.224625
C1554	2017-04-15	6	533.467	0.2343				26673.3	53346.7	0.0533467	0.227685
C1554	2017-04-15	7	794.4	0.29				39720	79440	0.07944	0.273931
C1554	2017-04-15	8	423.165	0.2023				21158.2	42316.5	0.0423165	0.209177
C1554	2017-04-15	9	524.241	0.1976	ave	SD	n	26212	52424.1	0.0524241	0.265304	ave	SD	n
C1554	2017-04-15	10	788.44	0.3774	0.28922	0.0664323	10	39422	78844	0.078844	0.208913	0.235458	0.0249309	10
C1557	2017-04-15	1	566.947	0.2114				28347.4	56694.7	0.0566947	0.268187
C1557	2017-04-15	2	571.101	0.2222				28555	57110.1	0.0571101	0.257021
C1557	2017-04-15	3	615.52	0.2627				30776	61552	0.061552	0.234305
C1557	2017-04-15	4	676.489	0.2923				33824.4	67648.9	0.0676489	0.231436
C1557	2017-04-15	5	169.207	0.1226				8460.33	16920.7	0.0169207	0.138015
C1557	2017-04-15	6	768.719	0.3088				38435.9	76871.9	0.0768719	0.248937
C1557	2017-04-15	7	797.032	0.3203				39851.6	79703.2	0.0797032	0.248839
C1557	2017-04-15	8	515.49	0.2141				25774.5	51549	0.051549	0.240771
C1557	2017-04-15	9	426.716	0.2256	ave	SD	n	21335.8	42671.6	0.0426716	0.189147	ave	SD	n
C1557	2017-04-15	10	668.34	0.2577	0.24377	0.0581177	10	33417	66834	0.066834	0.259348	0.231601	0.0394468	10
C1559	2017-04-15	1	612.349	0.2835				30617.5	61234.9	0.0612349	0.215996
C1559	2017-04-15	2	942.875	0.4411				47143.8	94287.5	0.0942875	0.213755
C1559	2017-04-15	3	464.476	0.1806				23223.8	46447.6	0.0464476	0.257185
C1559	2017-04-15	4	781.242	0.3109				39062.1	78124.2	0.0781242	0.251284
C1559	2017-04-15	5	401.891	0.1751				20094.5	40189.1	0.0401891	0.229521
C1559	2017-04-15	6	69.9694	0.0803				3498.47	6996.94	0.00699694	0.087135
C1559	2017-04-15	7	579.027	0.243				28951.4	57902.7	0.0579027	0.238283
C1559	2017-04-15	8	530.011	0.2186				26500.5	53001.1	0.0530011	0.242457
C1559	2017-04-15	9	606.674	0.2821	ave	SD	n	30333.7	60667.4	0.0606674	0.215056	ave	SD	n
C1559	2017-04-15	10	562.636	0.2446	0.24598	0.0957472	10	28131.8	56263.6	0.0562636	0.230023	0.21807	0.0484039	10
C1560	2017-04-15	1	392.442	0.1744				19622.1	39244.2	0.0392442	0.225024
C1560	2017-04-15	2	479.631	0.204				23981.6	47963.1	0.0479631	0.235113
C1560	2017-04-15	3	712.696	0.3008				35634.8	71269.6	0.0712696	0.236933
C1560	2017-04-15	4	506.803	0.1989				25340.1	50680.3	0.0506803	0.254803
C1560	2017-04-15	5	732.828	0.2824				36641.4	73282.8	0.0732828	0.2595
C1560	2017-04-15	6	591.931	0.26				29596.5	59193.1	0.0591931	0.227666
C1560	2017-04-15	7	602.33	0.2732				30116.5	60233	0.060233	0.220472
C1560	2017-04-15	8	852.579	0.33				42628.9	85257.9	0.0852579	0.258357
C1560	2017-04-15	9	553.568	0.2325	ave	SD	n	27678.4	55356.8	0.0553568	0.238094	ave	SD	n
C1560	2017-04-15	10	666.248	0.3346	0.25908	0.0555279	10	33312.4	66624.8	0.0666248	0.199118	0.235508	0.018858	10
C1551	2017-04-16	1	816.484	0.3281				40824.2	81648.4	0.0816484	0.248852
C1551	2017-04-16	2	615.865	0.2694				30793.2	61586.5	0.0615865	0.228606
C1551	2017-04-16	3	269.175	0.2228				13458.8	26917.5	0.0269175	0.120815
C1551	2017-04-16	4	596.201	0.307				29810	59620.1	0.0596201	0.194202
C1551	2017-04-16	5	735.474	0.3231				36773.7	73547.4	0.0735474	0.22763
C1551	2017-04-16	6	521.624	0.251				26081.2	52162.4	0.0521624	0.207818
C1551	2017-04-16	7	633.672	0.3191				31683.6	63367.2	0.0633672	0.198581
C1551	2017-04-16	8	783.821	0.3418				39191.1	78382.1	0.0783821	0.229322
C1551	2017-04-16	9	450.992	0.3537	ave	SD	n	22549.6	45099.2	0.0450992	0.127507	ave	SD	n
C1551	2017-04-16	10	656.818	0.2774	0.29934	0.0423892	10	32840.9	65681.8	0.0656818	0.236776	0.202011	0.0444252	10
C1553	2017-04-16	1	628.002	0.2715				31400.1	62800.2	0.0628002	0.231308
C1553	2017-04-16	2	653.369	0.2749				32668.5	65336.9	0.0653369	0.237675
C1553	2017-04-16	3	574.614	0.2763				28730.7	57461.4	0.0574614	0.207967
C1553	2017-04-16	4	615.566	0.2617				30778.3	61556.6	0.0615566	0.235218
C1553	2017-04-16	5	475.995	0.1831				23799.8	47599.5	0.0475995	0.259965
C1553	2017-04-16	6	695.317	0.2864				34765.8	69531.7	0.0695317	0.242778
C1553	2017-04-16	7	694.023	0.3095				34701.2	69402.3	0.0694023	0.22424
C1553	2017-04-16	8	668.921	0.3102				33446.1	66892.1	0.0668921	0.215642
C1553	2017-04-16	9	587.248	0.2676	ave	SD	n	29362.4	58724.8	0.0587248	0.21945	ave	SD	n
C1553	2017-04-16	10	584.296	0.3047	0.27459	0.0367134	10	29214.8	58429.6	0.0584296	0.191761	0.2266	0.0192404	10
C1554	2017-04-16	1	498.213	0.2761				24910.6	49821.3	0.0498213	0.180446
C1554	2017-04-16	2	747.179	0.3275				37359	74717.9	0.0747179	0.228146
C1554	2017-04-16	3	462.499	0.1883				23125	46249.9	0.0462499	0.245618
C1554	2017-04-16	4	126.785	0.1536				6339.26	12678.5	0.0126785	0.0825424
C1554	2017-04-16	5	508.99	0.3173				25449.5	50899	0.050899	0.160413
C1554	2017-04-16	6	660.631	0.2654				33031.6	66063.1	0.0660631	0.248919
C1554	2017-04-16	7	567.915	0.2428				28395.8	56791.5	0.0567915	0.233902
C1554	2017-04-16	8	261.349	0.2053				13067.5	26134.9	0.0261349	0.127301
C1554	2017-04-16	9	411.432	0.305	ave	SD	n	20571.6	41143.2	0.0411432	0.134896	ave	SD	n
C1554	2017-04-16	10	510.482	0.2497	0.2531	0.0572836	10	25524.1	51048.2	0.0510482	0.204438	0.184662	0.0571084	10
C1557	2017-04-16	1	461.67	0.2529				23083.5	46167	0.046167	0.18255
C1557	2017-04-16	2	427.084	0.2152				21354.2	42708.4	0.0427084	0.198459
C1557	2017-04-16	3	549.511	0.2036				27475.6	54951.1	0.0549511	0.269898
C1557	2017-04-16	4	166.213	0.1278				8310.63	16621.3	0.0166213	0.130057
C1557	2017-04-16	5	349.39	0.1759				17469.5	34939	0.034939	0.19863
C1557	2017-04-16	6	615.865	0.3394				30793.2	61586.5	0.0615865	0.181457
C1557	2017-04-16	7	699.429	0.3247				34971.4	69942.9	0.0699429	0.215408
C1557	2017-04-16	8	246.228	0.1703				12311.4	24622.8	0.0246228	0.144585
C1557	2017-04-16	9	513.732	0.219	ave	SD	n	25686.6	51373.2	0.0513732	0.234581	ave	SD	n
C1557	2017-04-16	10	446.416	0.2175	0.22463	0.066082	10	22320.8	44641.6	0.0446416	0.205249	0.196087	0.0405638	10
C1559	2017-04-16	1	564.367	0.2419				28218.4	56436.7	0.0564367	0.233306
C1559	2017-04-16	2	563.041	0.248				28152	56304.1	0.0563041	0.227033
C1559	2017-04-16	3	451.821	0.2117				22591.1	45182.1	0.0451821	0.213425
C1559	2017-04-16	4	470.424	0.2158				23521.2	47042.4	0.0470424	0.217991
C1559	2017-04-16	5	499.439	0.236				24972	49943.9	0.0499439	0.211627
C1559	2017-04-16	6	542.979	0.2745				27148.9	54297.9	0.0542979	0.197806
C1559	2017-04-16	7	476.891	0.1981				23844.5	47689.1	0.0476891	0.240732
C1559	2017-04-16	8	680.759	0.3319				34038	68075.9	0.0680759	0.20511
C1559	2017-04-16	9	645.775	0.2721	ave	SD	n	32288.8	64577.5	0.0645775	0.23733	ave	SD	n
C1559	2017-04-16	10	533.396	0.2308	0.24608	0.038883	10	26669.8	53339.6	0.0533396	0.231107	0.221547	0.0144828	10
C1560	2017-04-16	1	658.575	0.3001				32928.8	65857.5	0.0658575	0.219452
C1560	2017-04-16	2	274.016	0.1453				13700.8	27401.6	0.0274016	0.188587
C1560	2017-04-16	3	370.645	0.1679				18532.3	37064.5	0.0370645	0.220754
C1560	2017-04-16	4	385.965	0.1632				19298.3	38596.5	0.0385965	0.236498
C1560	2017-04-16	5	694.985	0.2519				34749.3	69498.5	0.0694985	0.275897
C1560	2017-04-16	6	549.743	0.2227				27487.2	54974.3	0.0549743	0.246854
C1560	2017-04-16	7	352.009	0.1394				17600.5	35200.9	0.0352009	0.252517
C1560	2017-04-16	8	327.006	0.1745				16350.3	32700.6	0.0327006	0.187396
C1560	2017-04-16	9	584.661	0.2283	ave	SD	n	29233.1	58466.1	0.0584661	0.256093	ave	SD	n
C1560	2017-04-16	10	528.985	0.2268	0.20201	0.0520758	10	26449.3	52898.5	0.0528985	0.233239	0.231729	0.028535	10

## Sheet: 4-11-17
Calculations for BCA Assay plates from 6/2/17
*replete females homogenized in 2mL protein lysis buffer, supernantant diluted 1/50 for analysis - values are calculated as read (not corrected)
		read 1	read 2	read 3	average	blanked	concentration (ug/mL)	weight (g)		stdev of tech reps	%
standard - plate 1		1.912	1.975	1.94	1.94233	1.86733	2000			0.0315647	1.62509
standard - plate 1		1.531	1.561	1.516	1.536	1.461	1500			0.0229129	1.49172
standard - plate 1		1.126	1.108	1.092	1.10867	1.03367	1000			0.0170098	1.53426
standard - plate 1		0.857	0.852	0.859	0.856	0.781	750			0.00360555	0.421209
standard - plate 1		0.644	0.632	0.645	0.640333	0.565333	500			0.00723418	1.12975
standard - plate 1		0.376	0.37	0.375	0.373667	0.298667	250			0.00321455	0.860272
standard - plate 1		0.218	0.218	0.22	0.218667	0.143667	125			0.0011547	0.528064
standard - plate 1		0.099	0.098	0.095	0.0973333	0.0223333	25			0.00208167	2.1387
C1551	1	0.974	0.97	0.986	0.976667	0.897967	904.008	0.3749		0.00832666	0.852559
C1551	2	0.839	0.84	0.864	0.847667	0.768967	765.904	0.3193		0.0141539	1.66975
C1551	3	0.954	0.937	0.992	0.961	0.8823	887.235	0.3639		0.0281603	2.93031
C1551	4	0.793	0.789	0.81	0.797333	0.718633	712.019	0.3067		0.0111505	1.39847
C1551	5	0.797	0.81	0.809	0.805333	0.726633	720.583	0.3065		0.00723418	0.898284
C1551	6	0.758	0.771	0.776	0.768333	0.689633	680.972	0.3056		0.00929157	1.20932
C1551	7	0.797	0.807	0.807	0.803667	0.724967	718.799	0.3047		0.0057735	0.718395
C1551	8	0.807	0.821	0.815	0.814333	0.735633	730.218	0.2841		0.00702377	0.862518
C1551	9	0.816	0.83	0.816	0.820667	0.741967	736.999	0.2812		0.0080829	0.984919
C1551	10	0.907	0.912	0.912	0.910333	0.831633	832.993	0.3504		0.00288675	0.317109
C1553	1	0.635	0.641	0.642	0.639333	0.560633	542.868	0.2262		0.00378594	0.59217
C1553	2	0.698	0.711	0.709	0.706	0.6273	614.24	0.2431		0.007	0.991501
C1553	3	0.969	0.978	0.968	0.971667	0.892967	898.655	0.3863		0.00550757	0.566817
C1553	4	0.812	0.837	0.834	0.827667	0.748967	744.493	0.3094		0.0136504	1.64926
C1553	5	0.757	0.757	0.747	0.753667	0.674967	665.27	0.2705		0.0057735	0.766055
C1553	6	0.814	0.825	0.832	0.823667	0.744967	740.21	0.2822		0.00907377	1.10163
C1553	7	0.932	0.948	0.975	0.951667	0.872967	877.243	0.3416		0.0217332	2.2837
C1553	8	0.77	0.792	0.802	0.788	0.7093	702.027	0.2718		0.0163707	2.0775
C1553	9	0.958	0.959	0.949	0.955333	0.876633	881.169	0.3457		0.00550757	0.576508
C1553	10	0.829	0.846	0.861	0.845333	0.766633	763.406	0.3076		0.0160104	1.89398
sample blank		0.077	0.08	0.079	0.0786667					0.00152753	1.94177
standard blank		0.075	0.075	0.075	0.075					0	0
		read 1	read 2	read 3	average	blanked	concentration (ug/mL)	weight (g)
standard - plate 2		1.882	1.927	1.946	1.91833	1.84303	2000			0.0328684	1.71338
standard - plate 2		1.509	1.533	1.531	1.52433	1.44903	1500			0.0133167	0.873605
standard - plate 2		1.097	1.113	1.121	1.11033	1.03503	1000			0.0122202	1.10059
standard - plate 2		0.848	0.837	0.84	0.841667	0.766367	750			0.00568624	0.675593
standard - plate 2		0.629	0.637	0.629	0.631667	0.556367	500			0.0046188	0.731209
standard - plate 2		0.371	0.366	0.372	0.369667	0.294367	250			0.00321455	0.869581
standard - plate 2		0.217	0.216	0.219	0.217333	0.142033	125			0.00152753	0.702849
standard - plate 2		0.1	0.098	0.101	0.0996667	0.0243667	25			0.00152753	1.53263
C1554	1	0.979	0.978	0.994	0.983667	0.906667	923.268	0.4105		0.00896289	0.911171
C1554	2	0.973	0.971	0.993	0.979	0.902	918.219	0.3915		0.0121655	1.24265
C1554	3	1.017	1.018	1.031	1.022	0.945	964.734	0.4228		0.00781025	0.764212
C1554	4	0.784	0.804	0.817	0.801667	0.724667	726.391	0.3264		0.0166233	2.07359
C1554	5	0.919	0.931	0.938	0.929333	0.852333	864.493	0.3815		0.00960902	1.03397
C1554	6	0.852	0.836	0.872	0.853333	0.776333	782.281	0.3718		0.018037	2.11371
C1554	7	0.768	0.774	0.774	0.772	0.695	694.299	0.2848		0.0034641	0.448718
C1554	8	0.819	0.839	0.847	0.835	0.758	762.449	0.3181		0.0144222	1.72721
C1554	9	0.865	0.888	0.879	0.877333	0.800333	808.243	0.3247		0.0115902	1.32107
C1554	10	0.857	0.877	0.88	0.871333	0.794333	801.752	0.3309		0.0125033	1.43497
C1557	1	0.851	0.875	0.863	0.863	0.786	792.738	0.3122		0.012	1.3905
C1557	2	0.343	0.344	0.345	0.344	0.267	231.314	0.1179		0.001	0.290698
C1557	3	0.754	0.768	0.761	0.761	0.684	682.4	0.2685		0.007	0.919842
C1557	4	0.864	0.867	0.87	0.867	0.79	797.065	0.3387		0.003	0.346021
C1557	5	0.698	0.689	0.693	0.693333	0.616333	609.202	0.2486		0.00450925	0.650373
C1557	6	0.864	0.887	0.897	0.882667	0.805667	814.012	0.3211		0.0169214	1.91708
C1557	7	0.862	0.886	0.891	0.879667	0.802667	810.767	0.3221		0.0155027	1.76234
C1557	8	0.826	0.836	0.871	0.844333	0.767333	772.545	0.2969		0.0236291	2.79855
C1557	9	0.763	0.777	0.786	0.775333	0.698333	697.905	0.256		0.0115902	1.49487
C1557	10	0.846	0.855	0.892	0.864333	0.787333	794.18	0.3209		0.024379	2.82055
sample blank		0.076	0.078	0.077	0.077					0.001	1.2987
standard blank		0.074	0.076	0.076	0.0753333					0.0011547	1.53279
		read 1	read 2	read 3	average	blanked	concentration (ug/mL)	weight (g)
standard - plate 3		1.88	1.912	1.945	1.91233	1.83333	2000			0.0325013	1.69956
standard - plate 3		1.499	1.547	1.628	1.558	1.479	1500			0.0651997	4.18483
standard - plate 3		1.096	1.13	1.082	1.10267	1.02367	1000			0.0246847	2.23863
standard - plate 3		0.836	0.845	0.84	0.840333	0.761333	750			0.00450925	0.536603
standard - plate 3		0.608	0.622	0.609	0.613	0.534	500			0.00781025	1.2741
standard - plate 3		0.371	0.37	0.359	0.366667	0.287667	250			0.00665833	1.81591
standard - plate 3		0.219	0.217	0.22	0.218667	0.139667	125			0.00152753	0.698563
standard - plate 3		0.1	0.1	0.097	0.099	0.02	25			0.00173205	1.74955
C1559	1	0.869	0.884	0.881	0.878	0.799	810.824	0.2907		0.00793725	0.904015
C1559	2	0.815	0.806	0.834	0.818333	0.739333	746.728	0.3071		0.0142945	1.74678
C1559	3	0.781	0.792	0.799	0.790667	0.711667	717.008	0.286		0.00907377	1.14761
C1559	4	0.737	0.747	0.739	0.741	0.662	663.654	0.2623		0.0052915	0.714103
C1559	5	0.543	0.552	0.557	0.550667	0.471667	459.193	0.1937		0.0070946	1.28837
C1559	6	0.753	0.764	0.768	0.761667	0.682667	685.855	0.2549		0.00776745	1.0198
C1559	7	0.587	0.769	0.566	0.640667	0.561667	555.873	0.2211		0.111635	17.4248
C1559	8	0.999	1.037	1.024	1.02	0.941	963.365	0.4016		0.0193132	1.89345
C1559	9	0.844	0.869	0.857	0.856667	0.777667	787.907	0.3104		0.0125033	1.45953
C1559	10	0.737	0.74	0.74	0.739	0.66	661.506	0.2714		0.00173205	0.234378
C1560	1	0.851	0.876	0.861	0.862667	0.783667	794.352	0.3089		0.0125831	1.45862
C1560	2	0.797	0.801	0.801	0.799667	0.720667	726.676	0.2832		0.0023094	0.288795
C1560	3	0.751	0.766	0.76	0.759	0.68	682.991	0.2777		0.00754983	0.994708
C1560	4	0.678	0.672	0.686	0.678667	0.599667	596.694	0.2458		0.00702377	1.03494
C1560	5	0.788	0.798	0.791	0.792333	0.713333	718.798	0.2824		0.0051316	0.647657
C1560	6	0.901	0.89	0.921	0.904	0.825	838.754	0.3367		0.0157162	1.73852
C1560	7	0.854	0.846	0.867	0.855667	0.776667	786.833	0.3194		0.0105987	1.23865
C1560	8	0.813	0.828	0.833	0.824667	0.745667	753.532	0.3032		0.0104083	1.26213
C1560	9	0.755	0.784	0.776	0.771667	0.692667	696.598	0.2842		0.0149778	1.94096
C1560	10	0.551	0.545	0.574	0.556667	0.477667	465.638	0.2272		0.015308	2.74993
sample blank		0.081	0.078	0.078	0.079					0.00173205	2.19247
standard blank		0.076	0.081	0.08	0.079					0.00264575	3.34905

## Sheet: 4-12-17
6-8-17 BCA Assay calculations - not corrected for 1/50 dilution
**sample B-9 on first plate is bad (evaporated??), eliminated from analysis
plate 1	standards														average of blanks
	2.057	2.114	2.0768	1.014	1.0312	1.0457	0.9404	0.9515	0.9466	1.007	1.0385	1.07			0.0816333
	1.666	1.6939	1.6682	1.0242	1.0297	1.0721	1.0227	1.0285	0.6242	1.1765	1.221	1.2515
	1.2462	1.2239	1.2304	0.934	0.9502	0.9651	1.0466	1.0547	1.04	0.9816	1.0354	1.0459
	0.9879	0.9854	0.9925	0.9943	0.9934	1.0142	0.9435	0.9754	0.9658	1.0006	1.0403	1.0472
	0.7479	0.7497	0.7396	0.9549	0.9712	0.9872	0.9354	0.9438	0.9259	1.013	1.0405	1.066
	0.469	0.4574	0.4406	0.7864	0.7963	0.81	0.8428	0.8262	0.8543	1.0848	1.0981	1.1222
	0.2833	0.2757	0.2788	0.9917	1.0006	0.9878	0.8845	0.8912	0.8733	1.0343	1.0831	1.1273
	0.1285	0.1285	0.1283	0.9311	0.9486	0.955	0.9895	1.0168	1.0147	0.0838	0.0805	0.0811	blank
plate 2
	1.0171	1.0294	1.0309	0.8546	0.8583	0.8717	0.8167	0.834	0.8383	0.939	0.9608	0.9735
	0.9786	0.9904	0.9674	0.7428	0.741	0.7555	0.6466	0.6397	0.639	0.9278	0.9609	0.985
	1.1216	1.118	1.1171	0.9162	0.9251	0.943	0.8894	0.8951	0.8945	0.9663	0.9904	0.9905
	0.7009	0.6885	0.6982	0.6843	0.6856	0.6957	0.8343	0.8419	0.836	0.8336	0.844	0.8796
repeated	0.9249	0.9404	0.9316	0.9299	0.9391	0.9468	0.9714	0.9638	0.9659	0.8609	0.8875	0.9217
sample	0.9528	0.9442	0.9367	0.8328	0.8161	0.8335	1.0395	1.0524	1.0498	1.0821	1.088	1.0991
	1.0443	1.0484	1.0285	0.8679	0.8702	0.8825	0.8941	0.9238	0.9254	0.9811	1.0082	1.0246
	0.899	0.8276	0.9115	0.8224	0.8336	0.8427	0.9777	0.9873	0.9907	0.0822	0.0812	0.0811	blank
plate 3
	0.9463	0.9553	0.9641
	0.7785	0.7824	0.7915
	1.1514	1.1533	1.1767
	1.015	0.9807	1.0207
	0.8232	0.8336	0.8527
	1.0019	1.004	1.0087
	0.8691	0.9091	0.9066
	0.0797	0.083	0.0821	blank
					average	blanked	concentration
standard	2000	2.057	2.114	2.0768	2.0826	2.001
standard	1500	1.666	1.6939	1.6682	1.67603	1.59443
standard	1000	1.2462	1.2239	1.2304	1.2335	1.1519
standard	750	0.9879	0.9854	0.9925	0.9886	0.907
standard	500	0.7479	0.7497	0.7396	0.745733	0.664133
standard	250	0.469	0.4574	0.4406	0.455667	0.374067
standard	125	0.2833	0.2757	0.2788	0.279267	0.197667
standard	25	0.1285	0.1285	0.1283	0.128433	0.0468333
C1551	1	1.014	1.0312	1.0457	1.0303	0.9487	851.351
C1551	2	1.0242	1.0297	1.0721	1.042	0.9604	863.199
C1551	3	0.934	0.9502	0.9651	0.949767	0.868167	769.801
C1551	4	0.9943	0.9934	1.0142	1.00063	0.919033	821.31
C1551	5	0.9549	0.9712	0.9872	0.9711	0.8895	791.403
C1551	6	0.7864	0.7963	0.81	0.797567	0.715967	615.678
C1551	7	0.9917	1.0006	0.9878	0.993367	0.911767	813.951
C1551	8	0.9311	0.9486	0.955	0.9449	0.8633	764.872
C1551	9	0.9404	0.9515	0.9466	0.946167	0.864567	766.155
C1551	10	1.0227	1.0285	0.6242	1.0256	0.944	846.592
C1553	1	1.0466	1.0547	1.04	1.0471	0.9655	868.363
C1553	2	0.9435	0.9754	0.9658	0.961567	0.879967	781.75
C1553	3	0.9354	0.9438	0.9259	0.935033	0.853433	754.881
C1553	4	0.8428	0.8262	0.8543	0.8411	0.7595	659.761
C1553	5	0.8845	0.8912	0.8733	0.883	0.8014	702.191
C1553	6	0.9895	1.0168	1.0147	1.007	0.9254	827.757
C1553	7	1.007	1.0385	1.07	1.0385	0.9569	859.655
C1553	8	1.1765	1.221	1.2515	1.21633	1.13473	1039.73
C1553	9	0.9816	1.0354	1.0459	1.02097	0.939367	841.9
C1553	10	1.0006	1.0403	1.0472	1.02937	0.947767	850.406
C1554	1	1.013	1.0405	1.066	1.03983	0.958233	861.005
C1554	2	1.0848	1.0981	1.1222	1.1017	1.0201	923.653
C1554	3	1.0343	1.0831	1.1273	1.08157	0.999967	903.265
blank		0.0838	0.0805	0.0811	0.0818	0.0002
C1554	4	1.0171	1.0294	1.0309	1.0258	0.9442	846.794
C1554	5	0.9786	0.9904	0.9674	0.9788	0.8972	799.201
C1554	6	1.1216	1.118	1.1171	1.1189	1.0373	941.07
C1554	7	0.7009	0.6885	0.6982	0.695867	0.614267	512.694
C1554	8	0.9249	0.9404	0.9316
C1554	8	0.9528	0.9442	0.9367	0.938433	0.856833	758.324	calculated together
C1554	9	1.0443	1.0484	1.0285	1.0404	0.9588	861.579
C1554	10	0.899	0.8276	0.9115	0.879367	0.797767	698.511
C1557	1	0.8546	0.8583	0.8717	0.861533	0.779933	680.453
C1557	2	0.7428	0.741	0.7555	0.746433	0.664833	563.899
C1557	3	0.9162	0.9251	0.943	0.9281	0.8465	747.86
C1557	4	0.6843	0.6856	0.6957	0.688533	0.606933	505.268
C1557	5	0.9299	0.9391	0.9468	0.9386	0.857	758.493
C1557	6	0.8328	0.8161	0.8335	0.827467	0.745867	645.956
C1557	7	0.8679	0.8702	0.8825	0.873533	0.791933	692.604
C1557	8	0.8224	0.8336	0.8427	0.8329	0.7513	651.458
C1557	9	0.8167	0.834	0.8383	0.829667	0.748067	648.184
C1557	10	0.6466	0.6397	0.639	0.641767	0.560167	457.91
C1559	1	0.8894	0.8951	0.8945	0.893	0.8114	712.317
C1559	2	0.8343	0.8419	0.836	0.8374	0.7558	656.015
C1559	3	0.9714	0.9638	0.9659	0.967033	0.885433	787.285
C1559	4	1.0395	1.0524	1.0498	1.04723	0.965633	868.498
C1559	5	0.8941	0.9238	0.9254	0.914433	0.832833	734.021
C1559	6	0.9777	0.9873	0.9907	0.985233	0.903633	805.715
C1559	7	0.939	0.9608	0.9735	0.957767	0.876167	777.902
C1559	8	0.9278	0.9609	0.985	0.9579	0.8763	778.037
C1559	9	0.9663	0.9904	0.9905	0.9824	0.9008	802.846
C1559	10	0.8336	0.844	0.8796	0.8524	0.7708	671.204
C1560	1	0.8609	0.8875	0.9217	0.890033	0.808433	709.313
C1560	2	1.0821	1.088	1.0991	1.08973	1.00813	911.535
C1560	3	0.9811	1.0082	1.0246	1.00463	0.923033	825.36
blank		0.0822	0.0812	0.0811	0.0815	-0.0001
C1560	4	0.9463	0.9553	0.9641	0.955233	0.873633	775.336
C1560	5	0.7785	0.7824	0.7915	0.784133	0.702533	602.075
C1560	6	1.1514	1.1533	1.1767	1.16047	1.07887	983.162
C1560	7	1.015	0.9807	1.0207	1.00547	0.923867	826.204
C1560	8	0.8232	0.8336	0.8527	0.8365	0.7549	655.103
C1560	9	1.0019	1.004	1.0087	1.00487	0.923267	825.597
C1560	10	0.8691	0.9091	0.9066	0.894933	0.813333	714.275
blank		0.0797	0.083	0.0821	0.0816	0

## Sheet: 4-13-17
BCA Assay - 4/13/17 AQP2 females
(these plates ran 8/11/17 by Sara) - not corrected for 1/50 dilution
Plate 1:		1	2	3	4	5	6	7	8	9	10	11	12
	A	2.06333	2.08633	2.09553	0.957333	0.965233	0.976133	1.19413	1.19273	1.18823	0.987133	1.01253	1.02333
	B	1.64733	1.68623	1.64723	0.891633	0.893933	0.902233	0.900233	0.846833	0.867433	0.978633	1.01173	1.02063
	C	1.07893	1.04573	1.04453	0.756533	0.761333	0.742533	1.06933	1.08353	1.08483	1.34523	1.39173	1.43293
	D	0.927733	0.901533	0.898333	1.24933	1.26373	1.25573	0.792833	0.805433	0.791033	1.17113	1.16513	1.22893
	E	0.603133	0.594533	0.562033	0.882333	0.882533	0.891933	0.773033	0.784233	0.785133	1.00733	1.03883	1.06003
	F	0.333733	0.330833	0.327933	0.860433	0.865233	0.862733	0.927033	0.930433	0.929233	0.943333	0.968733	1.00133
	G	0.181833	0.183233	0.177133	1.16543	1.15703	1.15443	0.900733	0.906833	0.895333	1.20423	1.25203	1.23573
	H	0.041333	0.041233	0.041333	1.14243	1.17263	1.10873	1.33303	1.35113	1.35123	0.000733	-0.000167	-0.000567
Plate 2:		1	2	3	4	5	6	7	8	9	10	11	12
	A	1.32903	1.34233	1.32243	0.664433	0.655533	0.667933	0.909033	0.920133	0.926733	0.712333	0.703533	0.733133
	B	1.18623	1.18933	1.16563	0.697433	0.693133	0.709733	0.960233	0.954333	0.969033	0.642933	0.666733	0.667733
	C	1.06193	1.05643	1.04973	0.877133	0.864433	0.886533	0.700333	0.715833	0.723933	0.985233	1.00603	1.04593
	D	1.19273	1.18023	1.17883	0.683833	0.673833	0.691333	0.715033	0.726433	0.724833	0.796133	0.811833	0.844233
	E	1.18043	1.12433	1.16483	0.565133	0.562133	0.567633	0.810133	0.811533	0.801933	0.873033	0.898133	0.911233
	F	1.06433	1.04483	1.06473	0.766833	0.768933	0.775033	0.800933	0.805333	0.804033	0.716133	0.708033	0.734033
	G	1.13963	1.13113	1.13413	0.882933	0.886633	0.865633	0.964633	0.971133	0.950133	0.735733	0.758533	0.780333
	H	0.782133	0.765033	0.769133	0.687733	0.649033	0.691733	0.697033	0.705033	0.703833	-0.000567	0.000833	-0.000267
Plate 3:		1	2	3
	A	0.712367	0.730967	0.724567
	B	1.02237	0.993367	1.02027
	C	0.751567	0.746567	0.746467
	D	0.721767	0.702167	0.704867
	E	0.811267	0.821967	0.799567
	F	0.705467	0.706167	0.731267
	G	-0.000333	0.000167	0.000167
	H
Calculations:
	Date	sample	read 1	read 2	read 3	AVG	conc.
		standard	2.06333	2.08633	2.09553	2.08173	2000
		standard	1.64733	1.68623	1.64723	1.66027	1500
		standard	1.07893	1.04573	1.04453	1.0564	1000
		standard	0.927733	0.901533	0.898333	0.9092	750
		standard	0.603133	0.594533	0.562033	0.586566	500
		standard	0.333733	0.330833	0.327933	0.330833	250
		standard	0.181833	0.183233	0.177133	0.180733	125
		standard	0.041333	0.041233	0.041333	0.0412997	25
	2017-04-13	C1551.1	0.957333	0.965233	0.976133	0.966233	875.117
	2017-04-13	C1551.2	0.891633	0.893933	0.902233	0.895933	795.102
	2017-04-13	C1551.3	0.756533	0.761333	0.742533	0.753466	664.114
	2017-04-13	C1551.4	1.24933	1.26373	1.25573	1.25627	1109.66
	2017-04-13	C1551.5	0.882333	0.882533	0.891933	0.8856	781.103
	2017-04-13	C1551.6	0.860433	0.865233	0.862733	0.8628	760.879
	2017-04-13	C1551.7	1.16543	1.15703	1.15443	1.15897	1032.39
	2017-04-13	C1551.8	1.14243	1.17263	1.10873	1.14127	1014.93
	2017-04-13	C1551.9	1.19413	1.19273	1.18823	1.1917	1059.38
	2017-04-13	C1551.10	0.900233	0.846833	0.867433	0.8715	770.504
	2017-04-13	C1553.1	1.06933	1.08353	1.08483	1.07923	956.666
	2017-04-13	C1553.2	0.792833	0.805433	0.791033	0.796433	702.425
	2017-04-13	C1553.3	0.773033	0.784233	0.785133	0.7808	687.205
	2017-04-13	C1553.4	0.927033	0.930433	0.929233	0.9289	821.844
	2017-04-13	C1553.5	0.900733	0.906833	0.895333	0.900966	796.687
	2017-04-13	C1553.6	1.33303	1.35113	1.35123	1.34513	1198.35
	2017-04-13	C1553.7	0.987133	1.01253	1.02333	1.00767	892.964
	2017-04-13	C1553.8	0.978633	1.01173	1.02063	1.00367	889.341
	2017-04-13	C1553.9	1.34523	1.39173	1.43293	1.38997	1238.58
	2017-04-13	C1553.10	1.17113	1.16513	1.22893	1.1884	1056.45
	2017-04-13	C1554.1	1.00733	1.03883	1.06003	1.0354	918.012
	2017-04-13	C1554.2	0.943333	0.968733	1.00133	0.971133	859.999
	2017-04-13	C1554.3	1.20423	1.25203	1.23573	1.23067	1094.66
	2017-04-13	C1554.4	1.32903	1.34233	1.32243	1.33127	1185.64
	2017-04-13	C1554.5	1.18623	1.18933	1.16563	1.1804	1049.17
	2017-04-13	C1554.6	1.06193	1.05643	1.04973	1.05603	936.725
	2017-04-13	C1554.7	1.19273	1.18023	1.17883	1.18393	1052.37
	2017-04-13	C1554.8	1.18043	1.12433	1.16483	1.15653	1027.61
	2017-04-13	C1554.9	1.06433	1.04483	1.06473	1.05797	938.472
	2017-04-13	C1554.10	1.13963	1.13113	1.13413	1.13497	1008.11
	2017-04-13	C1557.1	0.782133	0.765033	0.769133	0.7721	679.941
	2017-04-13	C1557.2	0.664433	0.655533	0.667933	0.662633	580.945
	2017-04-13	C1557.3	0.697433	0.693133	0.709733	0.7001	614.831
	2017-04-13	C1557.4	0.877133	0.864433	0.886533	0.876033	773.936
	2017-04-13	C1557.5	0.683833	0.673833	0.691333	0.683	599.365
	2017-04-13	C1557.6	0.565133	0.562133	0.567633	0.564966	492.619
	2017-04-13	C1557.7	0.766833	0.768933	0.775033	0.770266	678.286
	2017-04-13	C1557.8	0.882933	0.886633	0.865633	0.8784	776.079
	2017-04-13	C1557.9	0.687733	0.649033	0.691733	0.676166	593.185
	2017-04-13	C1557.10	0.909033	0.920133	0.926733	0.918633	812.464
	2017-04-13	C1559.1	0.960233	0.954333	0.969033	0.9612	850.959
	2017-04-13	C1559.2	0.700333	0.715833	0.723933	0.713366	626.827
	2017-04-13	C1559.3	0.715033	0.726433	0.724833	0.7221	634.725
	2017-04-13	C1559.4	0.810133	0.811533	0.801933	0.807866	712.29
	2017-04-13	C1559.5	0.800933	0.805333	0.804033	0.803433	708.281
	2017-04-13	C1559.6	0.964633	0.971133	0.950133	0.961966	851.653
	2017-04-13	C1559.7	0.697033	0.705033	0.703833	0.701966	616.517
	2017-04-13	C1559.8	0.712333	0.703533	0.733133	0.716333	629.51
	2017-04-13	C1559.9	0.642933	0.666733	0.667733	0.659133	577.78
	2017-04-13	C1559.10	0.985233	1.00603	1.04593	1.0124	897.263
	2017-04-13	C1560.1	0.796133	0.811833	0.844233	0.8174	720.912
	2017-04-13	C1560.2	0.873033	0.898133	0.911233	0.894133	790.307
	2017-04-13	C1560.3	0.716133	0.708033	0.734033	0.7194	632.284
	2017-04-13	C1560.4	0.735733	0.758533	0.780333	0.7582	667.373
	2017-04-13	C1560.5	0.712367	0.730967	0.724567	0.722634	635.208
	2017-04-13	C1560.6	1.02237	0.993367	1.02027	1.012	896.902
	2017-04-13	C1560.7	0.751567	0.746567	0.746467	0.7482	658.33
	2017-04-13	C1560.8	0.721767	0.702167	0.704867	0.7096	623.421
	2017-04-13	C1560.9	0.811267	0.821967	0.799567	0.810934	715.064
	2017-04-13	C1560.10	0.705467	0.706167	0.731267	0.7143	627.672

## Sheet: 4-14-17
BCA Assay - 4/14/17 AQP2 females
(these plates ran on 8/11/17 by Sara) - not corrected for 1/50 dilution
Plate 1:		1	2	3	4	5	6	7	8	9	10	11	12
	A	1.99593	1.94383	1.91183	0.915933	0.900133	0.895933	0.926333	0.910133	0.832333	1.06833	1.05033	1.07403
	B	1.59833	1.55753	1.52633	0.967233	0.921733	0.953633	1.03853	1.00963	0.997233	1.01423	0.999133	1.04633
	C	1.04273	0.984333	0.977333	0.732633	0.702033	0.720933	1.00993	0.967033	0.957933	1.01493	1.01233	1.04103
	D	0.879533	0.887433	0.881933	0.702933	0.684633	0.673133	1.04083	1.01083	1.02653	1.09403	1.06883	1.14583
	E	0.588233	0.558633	0.546633	1.16793	1.15153	1.04703	1.19283	1.15843	1.17023	0.823733	0.886233	0.877333
	F	0.325333	0.303833	0.298933	1.21953	1.17383	1.18433	1.21183	1.17603	1.08933	0.936233	0.927933	0.965333
	G	0.176833	0.163733	0.153033	1.17573	1.15753	1.17953	1.05193	1.04023	0.960933	1.20663	1.18923	1.22033
	H	0.040333	0.037533	0.038233	0.876133	0.885133	0.867033	0.720133	0.678633	0.677033	-0.000567	0.000933	-0.000367
Plate 2:		1	2	3	4	5	6	7	8	9	10	11	12
	A	1.23187	1.17807	1.16547	0.603467	0.611467	0.614667	1.06117	1.04687	1.03317	0.720067	0.700067	0.711567
	B	0.715367	0.696767	0.673567	0.634767	0.609467	0.613267	1.08047	1.05927	0.974567	0.770367	0.760367	0.779367
	C	0.921467	0.874167	0.867367	0.804267	0.760567	0.780467	0.670267	0.651067	0.638567	0.879567	0.877667	0.882767
	D	0.752067	0.715367	0.707667	0.899867	0.851167	0.867267	0.933267	0.900767	0.886767	0.863967	0.865867	0.883167
	E	0.751267	0.763967	0.752567	0.749567	0.726667	0.733967	1.26127	1.23837	1.20737	0.716367	0.720867	0.713867
	F	0.837067	0.810467	0.812567	0.480267	0.460967	0.484967	1.03967	1.00847	0.989967	0.683267	0.655067	0.688167
	G	1.11947	1.07957	1.05797	0.778567	0.779967	0.779067	0.563667	0.545867	0.558967	0.879367	0.818967	0.900467
	H	1.03367	0.981367	0.979567	0.694167	0.691367	0.623967	1.05817	1.02277	0.997567	-0.000133	-0.000233	0.000367
Plate 3:		1	2	3
	A	0.530867	0.504267	0.508067
	B	0.873167	0.842967	0.835967
	C	1.01377	0.972867	0.958467
	D	0.489867	0.467567	0.478467
	E	0.620467	0.536567	0.580667
	F	0.653567	0.625867	0.633167
	G	-0.002833	0.004967	-0.002133
	H
Calculations:
	Date	sample	read 1	read 2	read 3	AVG	conc.
		standard	1.99593	1.94383	1.91183	1.95053	2000
		standard	1.59833	1.55753	1.52633	1.56073	1500
		standard	1.04273	0.984333	0.977333	1.00147	1000
		standard	0.879533	0.887433	0.881933	0.882966	750
		standard	0.588233	0.558633	0.546633	0.5645	500
		standard	0.325333	0.303833	0.298933	0.309366	250
		standard	0.176833	0.163733	0.153033	0.164533	125
		standard	0.040333	0.037533	0.038233	0.0386997	25
	2017-04-14	C1551.1	0.915933	0.900133	0.895933	0.904	866.066
	2017-04-14	C1551.2	0.967233	0.921733	0.953633	0.947533	891.536
	2017-04-14	C1551.3	0.732633	0.702033	0.720933	0.718533	665.154
	2017-04-14	C1551.4	0.702933	0.684633	0.673133	0.6869	623.493
	2017-04-14	C1551.5	1.16793	1.15153	1.04703	1.12217	1058.44
	2017-04-14	C1551.6	1.21953	1.17383	1.18433	1.19257	1128.53
	2017-04-14	C1551.7	1.17573	1.15753	1.17953	1.17093	1107.03
	2017-04-14	C1551.8	0.876133	0.885133	0.867033	0.8761	822.968
	2017-04-14	C1551.9	0.926333	0.910133	0.832333	0.8896	833.765
	2017-04-14	C1551.10	1.03853	1.00963	0.997233	1.01513	955.023
	2017-04-14	C1553.1	1.00993	0.967033	0.957933	0.9783	918.333
	2017-04-14	C1553.2	1.04083	1.01083	1.02653	1.02607	965.187
	2017-04-14	C1553.3	1.19283	1.15843	1.17023	1.17383	1109.22
	2017-04-14	C1553.4	1.21183	1.17603	1.08933	1.15907	1095.08
	2017-04-14	C1553.5	1.05193	1.04023	0.960933	1.0177	957.995
	2017-04-14	C1553.6	0.720133	0.678633	0.677033	0.691933	643.179
	2017-04-14	C1553.7	1.06833	1.05033	1.07403	1.06423	1002.71
	2017-04-14	C1553.8	1.01423	0.999133	1.04633	1.0199	959.824
	2017-04-14	C1553.9	1.01493	1.01233	1.04103	1.02277	962.622
	2017-04-14	C1553.10	1.09403	1.06883	1.14583	1.1029	1040.27
	2017-04-14	C1554.1	0.823733	0.886233	0.877333	0.862433	807.831
	2017-04-14	C1554.2	0.936233	0.927933	0.965333	0.943166	885.885
	2017-04-14	C1554.3	1.20663	1.18923	1.22033	1.2054	1139.15
	2017-04-14	C1554.4	1.23187	1.17807	1.16547	1.1918	1125.99
	2017-04-14	C1554.5	0.715367	0.696767	0.673567	0.695234	646.282
	2017-04-14	C1554.6	0.921467	0.874167	0.867367	0.887667	832.193
	2017-04-14	C1554.7	0.752067	0.715367	0.707667	0.725034	675.084
	2017-04-14	C1554.8	0.751267	0.763967	0.752567	0.755934	704.945
	2017-04-14	C1554.9	0.837067	0.810467	0.812567	0.820034	766.867
	2017-04-14	C1554.10	1.11947	1.07957	1.05797	1.08567	1023.49
	2017-04-14	C1557.1	1.03367	0.981367	0.979567	0.9982	938.979
	2017-04-14	C1557.2	0.603467	0.611467	0.614667	0.609867	563.828
	2017-04-14	C1557.3	0.634767	0.609467	0.613267	0.619167	572.809
	2017-04-14	C1557.4	0.804267	0.760567	0.780467	0.781767	729.894
	2017-04-14	C1557.5	0.899867	0.851167	0.867267	0.872767	817.808
	2017-04-14	C1557.6	0.749567	0.726667	0.733967	0.736734	686.39
	2017-04-14	C1557.7	0.480267	0.460967	0.484967	0.4754	433.923
	2017-04-14	C1557.8	0.778567	0.779967	0.779067	0.7792	727.415
	2017-04-14	C1557.9	0.694167	0.691367	0.623967	0.669834	621.759
	2017-04-14	C1557.10	1.06117	1.04687	1.03317	1.04707	986.194
	2017-04-14	C1559.1	1.08047	1.05927	0.974567	1.0381	977.531
	2017-04-14	C1559.2	0.670267	0.651067	0.638567	0.6533	605.787
	2017-04-14	C1559.3	0.933267	0.900767	0.886767	0.906934	850.815
	2017-04-14	C1559.4	1.26127	1.23837	1.20737	1.23567	1168.39
	2017-04-14	C1559.5	1.03967	1.00847	0.989967	1.0127	952.993
	2017-04-14	C1559.6	0.563667	0.545867	0.558967	0.556167	511.948
	2017-04-14	C1559.7	1.05817	1.02277	0.997567	1.02617	966.003
	2017-04-14	C1559.8	0.720067	0.700067	0.711567	0.710567	661.11
	2017-04-14	C1559.9	0.770367	0.760367	0.779367	0.770034	718.559
	2017-04-14	C1559.10	0.879567	0.877667	0.882767	0.88	824.795
	2017-04-14	C1560.1	0.863967	0.865867	0.883167	0.871	816.1
	2017-04-14	C1560.2	0.716367	0.720867	0.713867	0.717034	667.357
	2017-04-14	C1560.3	0.683267	0.655067	0.688167	0.6755	627.233
	2017-04-14	C1560.4	0.879367	0.818967	0.900467	0.866267	811.528
	2017-04-14	C1560.5	0.530867	0.504267	0.508067	0.5144	471.599
	2017-04-14	C1560.6	0.873167	0.842967	0.835967	0.8507	796.489
	2017-04-14	C1560.7	1.01377	0.972867	0.958467	0.9817	923.045
	2017-04-14	C1560.8	0.489867	0.467567	0.478467	0.478634	437.046
	2017-04-14	C1560.9	0.620467	0.536567	0.580667	0.579234	534.233
	2017-04-14	C1560.10	0.653567	0.625867	0.633167	0.637534	590.555

## Sheet: 4-15-17
BCA Assay - AQP2 females off calves 4/15/17 (completed by Sara 9/1/17) - not corrected for 1/50 dilution
Plate 1:		1	2	3	4	5	6	7	8	9	10	11	12
	A	2.09083	2.16143	2.11743	0.809533	0.830233	0.844433	0.870233	0.881033	0.893133	0.753633	0.762333	0.775333
	B	1.68133	1.71043	1.68523	1.00463	1.03053	1.04493	0.730733	0.735233	0.733633	0.917933	0.932533	0.951233
	C	1.21893	1.19073	1.19633	0.728833	0.749533	0.744833	0.896333	0.904833	0.916933	0.809733	0.801633	0.865033
	D	1.02373	0.958933	0.971033	0.855433	0.879433	0.897533	0.798433	0.816233	0.814533	0.567133	0.573033	0.603633
	E	0.684333	0.678033	0.683133	0.871033	0.911833	0.917033	0.822833	0.839833	0.852333	0.783133	0.780633	0.817733
	F	0.378433	0.378933	0.373833	0.995033	1.02183	0.996633	1.05253	1.05663	1.06843	0.767433	0.810233	0.814533
	G	0.206233	0.206833	0.203733	0.816533	0.829933	0.837633	0.860533	0.873233	0.757433	0.840033	0.868433	0.894333
	H	0.050333	0.051533	0.050233	1.06863	1.11423	1.11463	0.979633	0.993733	0.999933	3.3e-05	3.3e-05	-6.7e-05
Plate 2:		1	2	3	4	5	6	7	8	9	10	11	12
	A	1.17997	1.17057	1.18147	0.694767	0.718267	0.707567	0.802867	0.798767	0.825667	0.651967	0.669967	0.669067
	B	0.826567	0.826567	0.812167	0.736067	0.752067	0.772567	0.738667	0.747667	0.764367	0.729167	0.737267	0.766367
	C	0.664867	0.669767	0.667267	0.789967	0.822467	0.840567	1.08867	1.08417	1.12037	0.681167	0.697167	0.715567
	D	0.945267	0.944967	0.934667	0.289067	0.277167	0.286767	0.595167	0.580167	0.608967	0.503267	0.522567	0.531267
	E	0.554567	0.549867	0.549567	0.889667	0.923267	0.930967	0.926067	0.909267	0.948067	0.597167	0.608867	0.626067
	F	0.661767	0.675967	0.635067	0.926267	0.945667	0.961267	0.520267	0.526367	0.540267	0.840067	0.860767	0.866367
	G	0.941467	0.944267	0.920367	0.638767	0.660867	0.645567	0.190767	0.165667	0.183567	0.617267	0.646167	0.654367
	H	0.701967	0.701067	0.704467	0.538867	0.561867	0.564467	0.712667	0.719167	0.713767	0.002667	0.000667	-0.003333
Plate 3:		1	2	3
	A	0.8678	0.8718	0.8911
	B	0.7262	0.7212	0.7389
	C	0.7195	0.7243	0.7753
	D	0.9851	1.009	1.0143
	E	0.6866	0.6956	0.6831
	F	0.7897	0.8109	0.8201
	G	0.0002	0.0002	-0.0004
	H
Calculations:
	Date:	Sample:	Read 1:	Read 2:	Read 3:	AVG	CONC.
	2017-04-15	control	2.09083	2.16143	2.11743	2.12323	2000
	2017-04-15	control	1.68133	1.71043	1.68523	1.69233	1500
	2017-04-15	control	1.21893	1.19073	1.19633	1.202	1000
	2017-04-15	control	1.02373	0.958933	0.971033	0.984566	750
	2017-04-15	control	0.684333	0.678033	0.683133	0.681833	500
	2017-04-15	control	0.378433	0.378933	0.373833	0.377066	250
	2017-04-15	control	0.206233	0.206833	0.203733	0.2056	125
	2017-04-15	control	0.050333	0.051533	0.050233	0.0506997	25
	2017-04-15	C1551.1	0.809533	0.830233	0.844433	0.828066	686.38
	2017-04-15	C1551.2	1.00463	1.03053	1.04493	1.0267	875.311
	2017-04-15	C1551.3	0.728833	0.749533	0.744833	0.741066	603.63
	2017-04-15	C1551.4	0.855433	0.879433	0.897533	0.877466	733.367
	2017-04-15	C1551.5	0.871033	0.911833	0.917033	0.899966	754.768
	2017-04-15	C1551.6	0.995033	1.02183	0.996633	1.0045	854.195
	2017-04-15	C1551.7	0.816533	0.829933	0.837633	0.828033	686.348
	2017-04-15	C1551.8	1.06863	1.11423	1.11463	1.09917	944.238
	2017-04-15	C1551.9	0.870233	0.881033	0.893133	0.881466	737.172
	2017-04-15	C1551.10	0.730733	0.735233	0.733633	0.7332	596.147
	2017-04-15	C1553.1	0.896333	0.904833	0.916933	0.906033	760.538
	2017-04-15	C1553.2	0.798433	0.816233	0.814533	0.809733	668.942
	2017-04-15	C1553.3	0.822833	0.839833	0.852333	0.838333	696.145
	2017-04-15	C1553.4	1.05253	1.05663	1.06843	1.0592	906.223
	2017-04-15	C1553.5	0.860533	0.873233	0.757433	0.8304	688.599
	2017-04-15	C1553.6	0.979633	0.993733	0.999933	0.9911	841.45
	2017-04-15	C1553.7	0.753633	0.762333	0.775333	0.763766	625.221
	2017-04-15	C1553.8	0.917933	0.932533	0.951233	0.9339	787.044
	2017-04-15	C1553.9	0.809733	0.801633	0.865033	0.825466	683.907
	2017-04-15	C1553.10	0.567133	0.573033	0.603633	0.581266	451.635
	2017-04-15	C1554.1	0.783133	0.780633	0.817733	0.793833	653.819
	2017-04-15	C1554.2	0.767433	0.810233	0.814533	0.7974	657.211
	2017-04-15	C1554.3	0.840033	0.868433	0.894333	0.8676	723.982
	2017-04-15	C1554.4	1.17997	1.17057	1.18147	1.17733	1018.59
	2017-04-15	C1554.5	0.826567	0.826567	0.812167	0.821767	680.388
	2017-04-15	C1554.6	0.664867	0.669767	0.667267	0.6673	533.467
	2017-04-15	C1554.7	0.945267	0.944967	0.934667	0.941634	794.4
	2017-04-15	C1554.8	0.554567	0.549867	0.549567	0.551334	423.165
	2017-04-15	C1554.9	0.661767	0.675967	0.635067	0.6576	524.241
	2017-04-15	C1554.10	0.941467	0.944267	0.920367	0.935367	788.44
	2017-04-15	C1557.1	0.701967	0.701067	0.704467	0.7025	566.947
	2017-04-15	C1557.2	0.694767	0.718267	0.707567	0.706867	571.101
	2017-04-15	C1557.3	0.736067	0.752067	0.772567	0.753567	615.52
	2017-04-15	C1557.4	0.789967	0.822467	0.840567	0.817667	676.489
	2017-04-15	C1557.5	0.289067	0.277167	0.286767	0.284334	169.207
	2017-04-15	C1557.6	0.889667	0.923267	0.930967	0.914634	768.719
	2017-04-15	C1557.7	0.926267	0.945667	0.961267	0.9444	797.032
	2017-04-15	C1557.8	0.638767	0.660867	0.645567	0.6484	515.49
	2017-04-15	C1557.9	0.538867	0.561867	0.564467	0.555067	426.716
	2017-04-15	C1557.10	0.802867	0.798767	0.825667	0.8091	668.34
	2017-04-15	C1559.1	0.738667	0.747667	0.764367	0.750234	612.349
	2017-04-15	C1559.2	1.08867	1.08417	1.12037	1.09773	942.875
	2017-04-15	C1559.3	0.595167	0.580167	0.608967	0.594767	464.476
	2017-04-15	C1559.4	0.926067	0.909267	0.948067	0.9278	781.242
	2017-04-15	C1559.5	0.520267	0.526367	0.540267	0.528967	401.891
	2017-04-15	C1559.6	0.190767	0.165667	0.183567	0.18	69.9694
	2017-04-15	C1559.7	0.712667	0.719167	0.713767	0.7152	579.027
	2017-04-15	C1559.8	0.651967	0.669967	0.669067	0.663667	530.011
	2017-04-15	C1559.9	0.729167	0.737267	0.766367	0.744267	606.674
	2017-04-15	C1559.10	0.681167	0.697167	0.715567	0.697967	562.636
	2017-04-15	C1560.1	0.503267	0.522567	0.531267	0.519034	392.442
	2017-04-15	C1560.2	0.597167	0.608867	0.626067	0.6107	479.631
	2017-04-15	C1560.3	0.840067	0.860767	0.866367	0.855734	712.696
	2017-04-15	C1560.4	0.617267	0.646167	0.654367	0.639267	506.803
	2017-04-15	C1560.5	0.8678	0.8718	0.8911	0.8769	732.828
	2017-04-15	C1560.6	0.7262	0.7212	0.7389	0.728767	591.931
	2017-04-15	C1560.7	0.7195	0.7243	0.7753	0.7397	602.33
	2017-04-15	C1560.8	0.9851	1.009	1.0143	1.0028	852.579
	2017-04-15	C1560.9	0.6866	0.6956	0.6831	0.688433	553.568
	2017-04-15	C1560.10	0.7897	0.8109	0.8201	0.8069	666.248

## Sheet: 4-16-17
BCA Assay - AQP2 replete females off calves 4/16/17 (completed by Sara 9/7/17) - not corrected for 1/50 dilution
Plate 1:
		1	2	3	4	5	6	7	8	9	10	11	12
	A	2.0361	2.0033	2.0146	0.9378	0.9621	0.8489	0.5416	0.5493	0.5557	0.7756	0.7885	0.8154
	B	1.6041	1.63	1.6152	0.7049	0.7199	0.719	0.7473	0.7548	0.7652	0.7453	0.7704	0.7881
	C	1.1798	1.1642	1.1488	0.3591	0.3707	0.3685	0.7071	0.7367	0.7366	0.6669	0.6816	0.709
	D	0.9321	0.9234	0.8945	0.6761	0.7048	0.7036	0.7425	0.7503	0.7641	0.6618	0.6841	0.7027
	E	0.6538	0.6433	0.6328	0.8221	0.8392	0.8432	0.6668	0.6691	0.6835	0.5757	0.6023	0.611
	F	0.3399	0.3493	0.3552	0.6078	0.6133	0.6385	0.6989	0.7092	0.7348	0.8137	0.8335	0.8926
	G	0.1954	0.1967	0.1891	0.7124	0.7417	0.7434	0.5656	0.571	0.5854	0.5395	0.563	0.5788
	H	0.0464	0.0463	0.0445	0.8619	0.8908	0.8976	0.788	0.7892	0.8062	0	0.0002	-0.0002
Plate 2:
		1	2	3	4	5	6	7	8	9	10	11	12
	A	0.2231	0.2237	0.2221	0.5097	0.5298	0.535	0.5357	0.549	0.5481	0.7496	0.7862	0.8037
	B	0.6058	0.6085	0.6072	0.6359	0.6491	0.6587	0.6513	0.6632	0.674	0.7084	0.748	0.7776
	C	0.7597	0.7647	0.7544	0.2566	0.2636	0.2676	0.6481	0.662	0.6744	0.6074	0.6372	0.6505
	D	0.6655	0.6603	0.6734	0.4371	0.4474	0.4557	0.5381	0.5469	0.5641	0.7369	0.7569	0.7788
	E	0.3588	0.3571	0.3588	0.6961	0.725	0.7227	0.563	0.5671	0.5751	0.3597	0.3722	0.381
	F	0.5128	0.5038	0.5107	0.7834	0.8117	0.8007	0.5841	0.597	0.6116	0.4504	0.467	0.4869
	G	0.6091	0.6053	0.6116	0.3314	0.3448	0.3529	0.6354	0.6315	0.6571	0.4694	0.4863	0.4948
	H	0.5583	0.5642	0.5563	0.5928	0.6139	0.6291	0.5697	0.5645	0.5905	0.0006	0.0003	-0.0009
Plate 3:
		1	2	3
	A	0.7891	0.7891	0.8042
	B	0.6455	0.649	0.6499
	C	0.4456	0.4493	0.4532
	D	0.4211	0.4226	0.429
	E	0.678	0.6773	0.6944
	F	0.6219	0.6267	0.6332
	G	-0.0015	0.0005	0.001
	H
Calculations:
	Date:	Sample:	Read 1:	Read 2:	Read 3:	AVG	CONC.
	2017-04-16	Control	2.0361	2.0033	2.0146	2.018	2000
	2017-04-16	Control	1.6041	1.63	1.6152	1.61643	1500
	2017-04-16	Control	1.1798	1.1642	1.1488	1.16427	1000
	2017-04-16	Control	0.9321	0.9234	0.8945	0.916667	750
	2017-04-16	Control	0.6538	0.6433	0.6328	0.6433	500
	2017-04-16	Control	0.3399	0.3493	0.3552	0.348133	250
	2017-04-16	Control	0.1954	0.1967	0.1891	0.193733	125
	2017-04-16	Control	0.0464	0.0463	0.0445	0.0457333	25
	2017-04-16	C1551.1	0.9378	0.9621	0.8489	0.916267	816.484
	2017-04-16	C1551.2	0.7049	0.7199	0.719	0.7146	615.865
	2017-04-16	C1551.3	0.3591	0.3707	0.3685	0.3661	269.175
	2017-04-16	C1551.4	0.6761	0.7048	0.7036	0.694833	596.201
	2017-04-16	C1551.5	0.8221	0.8392	0.8432	0.834833	735.474
	2017-04-16	C1551.6	0.6078	0.6133	0.6385	0.619867	521.624
	2017-04-16	C1551.7	0.7124	0.7417	0.7434	0.7325	633.672
	2017-04-16	C1551.8	0.8619	0.8908	0.8976	0.883433	783.821
	2017-04-16	C1551.9	0.5416	0.5493	0.5557	0.548867	450.992
	2017-04-16	C1551.10	0.7473	0.7548	0.7652	0.755767	656.818
	2017-04-16	C1553.1	0.7071	0.7367	0.7366	0.7268	628.002
	2017-04-16	C1553.2	0.7425	0.7503	0.7641	0.7523	653.369
	2017-04-16	C1553.3	0.6668	0.6691	0.6835	0.673133	574.614
	2017-04-16	C1553.4	0.6989	0.7092	0.7348	0.7143	615.566
	2017-04-16	C1553.5	0.5656	0.571	0.5854	0.574	475.995
	2017-04-16	C1553.6	0.788	0.7892	0.8062	0.794467	695.317
	2017-04-16	C1553.7	0.7756	0.7885	0.8154	0.793167	694.023
	2017-04-16	C1553.8	0.7453	0.7704	0.7881	0.767933	668.921
	2017-04-16	C1553.9	0.6669	0.6816	0.709	0.685833	587.248
	2017-04-16	C1553.10	0.6618	0.6841	0.7027	0.682867	584.296
	2017-04-16	C1554.1	0.5757	0.6023	0.611	0.596333	498.213
	2017-04-16	C1554.2	0.8137	0.8335	0.8926	0.8466	747.179
	2017-04-16	C1554.3	0.5395	0.563	0.5788	0.560433	462.499
	2017-04-16	C1554.4	0.2231	0.2237	0.2221	0.222967	126.785
	2017-04-16	C1554.5	0.6058	0.6085	0.6072	0.607167	508.99
	2017-04-16	C1554.6	0.7597	0.7647	0.7544	0.7596	660.631
	2017-04-16	C1554.7	0.6655	0.6603	0.6734	0.6664	567.915
	2017-04-16	C1554.8	0.3588	0.3571	0.3588	0.358233	261.349
	2017-04-16	C1554.9	0.5128	0.5038	0.5107	0.5091	411.432
	2017-04-16	C1554.10	0.6091	0.6053	0.6116	0.608667	510.482
	2017-04-16	C1557.1	0.5583	0.5642	0.5563	0.5596	461.67
	2017-04-16	C1557.2	0.5097	0.5298	0.535	0.524833	427.084
	2017-04-16	C1557.3	0.6359	0.6491	0.6587	0.6479	549.511
	2017-04-16	C1557.4	0.2566	0.2636	0.2676	0.2626	166.213
	2017-04-16	C1557.5	0.4371	0.4474	0.4557	0.446733	349.39
	2017-04-16	C1557.6	0.6961	0.725	0.7227	0.7146	615.865
	2017-04-16	C1557.7	0.7834	0.8117	0.8007	0.7986	699.429
	2017-04-16	C1557.8	0.3314	0.3448	0.3529	0.343033	246.228
	2017-04-16	C1557.9	0.5928	0.6139	0.6291	0.611933	513.732
	2017-04-16	C1557.10	0.5357	0.549	0.5481	0.544267	446.416
	2017-04-16	C1559.1	0.6513	0.6632	0.674	0.662833	564.367
	2017-04-16	C1559.2	0.6481	0.662	0.6744	0.6615	563.041
	2017-04-16	C1559.3	0.5381	0.5469	0.5641	0.5497	451.821
	2017-04-16	C1559.4	0.563	0.5671	0.5751	0.5684	470.424
	2017-04-16	C1559.5	0.5841	0.597	0.6116	0.597567	499.439
	2017-04-16	C1559.6	0.6354	0.6315	0.6571	0.641333	542.979
	2017-04-16	C1559.7	0.5697	0.5645	0.5905	0.5749	476.891
	2017-04-16	C1559.8	0.7496	0.7862	0.8037	0.779833	680.759
	2017-04-16	C1559.9	0.7084	0.748	0.7776	0.744667	645.775
	2017-04-16	C1559.10	0.6074	0.6372	0.6505	0.6317	533.396
	2017-04-16	C1560.1	0.7369	0.7569	0.7788	0.757533	658.575
	2017-04-16	C1560.2	0.3597	0.3722	0.381	0.370967	274.016
	2017-04-16	C1560.3	0.4504	0.467	0.4869	0.4681	370.645
	2017-04-16	C1560.4	0.4694	0.4863	0.4948	0.4835	385.965
	2017-04-16	C1560.5	0.7891	0.7891	0.8042	0.794133	694.985
	2017-04-16	C1560.6	0.6455	0.649	0.6499	0.648133	549.743
	2017-04-16	C1560.7	0.4456	0.4493	0.4532	0.449367	352.009
	2017-04-16	C1560.8	0.4211	0.4226	0.429	0.424233	327.006
	2017-04-16	C1560.9	0.678	0.6773	0.6944	0.683233	584.661
	2017-04-16	C1560.10	0.6219	0.6267	0.6332	0.627267	528.985
